# Supplementary material for: Repetitive in vivo manual loading of the spine elicits cellular responses in porcine annuli fibrosi
Source: PLoS One. 2021 Mar 23;16(3):e0248104. doi: 10.1371/journal.pone.0248104 (PMC7987143; doi:10.1371/journal.pone.0248104)
Supplement: S1 Data — (XLSX) [file pone.0248104.s003.xlsx]

## Sheet: NEWup-regulated
ensembl_gene_id	Transcript stable ID	gene name	Gene description	Avg C	Avg Tx	FC	p-Value
ENSSSCG00000000130	ENSSSCT00000000136	CYTH	cytohesin 4	1.06	3.45	3.26	0.0084
ENSSSCG00000000130	ENSSSCG00000000130	CYTH4	cytohesin 4
ENSSSCG00000000136	ENSSSCT00000000142	CSF2RB	colony stimulating factor 2 receptor beta common subunit	2.12	5.43	2.57	0.0109
ENSSSCG00000000136	ENSSSCG00000000136		colony stimulating factor 2 receptor beta common subunit
ENSSSCG00000000242	ENSSSCT00000000261	LOC396594	growth-regulated protein homolog gamma	1.7	12.96	7.64	0.007
ENSSSCG00000000242	ENSSSCG00000000242	LOC396594	growth-regulated protein homolog gamma
ENSSSCG00000000295	ENSSSCT00000000316			1.24	5	4.05	0.0014
ENSSSCG00000000295
ENSSSCG00000000456	ENSSSCT00000000492	SLC16A7	solute carrier family 16 member 7	0.75	3.4	4.55	0.0072
ENSSSCG00000000456	ENSSSCG00000000456	SLC16A7	solute carrier family 16 member 7
ENSSSCG00000000601	ENSSSCT00000025227	PTPRO	protein tyrosine phosphatase, receptor type O	0.06	0.94	16.96	0.0035
ENSSSCG00000000601	ENSSSCG00000000601	PTPRO	protein tyrosine phosphatase, receptor type O
ENSSSCG00000000647	ENSSSCT00000000698		oxidized low density lipoprotein	0.78	2.06	2.65	0.0113
ENSSSCG00000000647	ENSSSCG00000000647	OLR1	oxidized low density lipoprotein receptor 1
ENSSSCG00000000675	ENSSSCT00000000733	LOC445464	complement C1r	39.1	91.34	2.34	0.0019
ENSSSCG00000000675	ENSSSCG00000000675	LOC445464	complement C1r subcomponent
ENSSSCG00000000734	ENSSSCT00000000797			1.22	5.88	4.84	0.0051
ENSSSCG00000000734
ENSSSCG00000000857	ENSSSCT00000034198	IGF1	insulin like growth factor 1	7.18	36.69	5.11	0.011
ENSSSCG00000000857	ENSSSCG00000000857	IGF1	insulin like growth factor 1
ENSSSCG00000000907	ENSSSCT00000000991		plexin C1	0.67	2.36	3.55	0.001
ENSSSCG00000000907
ENSSSCG00000000951	ENSSSCT00000001040	CSRP2	cysteine and glycine rich protein 2	19.47	39.71	2.04	0.0106
ENSSSCG00000000951	ENSSSCG00000000951	CSRP2	cysteine and glycine rich protein 2
ENSSSCG00000001408	ENSSSCT00000033884	AIF1	allograft inflammatory factor 1	6.33	18.29	2.89	0.0012
ENSSSCG00000001408	ENSSSCG00000001408	AIF1	allograft inflammatory factor 1
ENSSSCG00000001456	ENSSSCT00000001616	SLA-DQA1	SLA class II histocompatibility antigen, DQ haplotype D alpha chain precursor	72.51	151.11	2.08	0.0042
ENSSSCG00000001456	ENSSSCG00000001456	SLA-DQA1	MHC class II histocompatibility antigen SLA-DQA
ENSSSCG00000001457	ENSSSCT00000001617	SLA-DQB1-001	major histocompatibility complex, class II, DQ beta 2	55.87	124.46	2.23	0.0011
ENSSSCG00000001457	ENSSSCG00000001457	SLA-DQB1	SLA-DQ beta1 domain
ENSSSCG00000001478	ENSSSCT00000001649	BMP5	bone morphogenetic protein 5	2.03	8.11	4	0.0122
ENSSSCG00000001478
ENSSSCG00000001494	ENSSSCT00000001666	BAG2	BCL2 associated athanogene 2	8.92	27.98	3.14	0.0014
ENSSSCG00000001494	ENSSSCG00000001494	BAG2	BCL2 associated athanogene 2
ENSSSCG00000001572	ENSSSCT00000001751	FGD2	FYVE, RhoGEF and PH domain containing 2	0.67	3.17	4.71	0.008
ENSSSCG00000001572	ENSSSCG00000001572	FGD2	FYVE, RhoGEF and PH domain containing 2
ENSSSCG00000001582	ENSSSCT00000001762	MDGA1	MAM domain containing glycosylphosphatidylinositol anchor 1	0.3	1.09	3.6	0.0054
ENSSSCG00000001582	ENSSSCG00000001582	MDGA1	MAM domain containing glycosylphosphatidylinositol anchor 1
ENSSSCG00000001952	ENSSSCT00000035476	NFKBIA-002	NF-kappa-B inhibitor alpha	31.26	120.26	3.85	0.0002
ENSSSCG00000001952	ENSSSCG00000001952	NFKBIA	NFKB inhibitor alpha
ENSSSCG00000001975	ENSSSCT00000002209	PRKD1	protein kinase D1	7.76	16.11	2.08	0.0013
ENSSSCG00000001975
ENSSSCG00000002252	ENSSSCT00000034830	ARRDC4	arrestin domain containing 4	6.69	15.35	2.29	0.0025
ENSSSCG00000002252	ENSSSCG00000002252	ARRDC4	arrestin domain containing 4
ENSSSCG00000002535	ENSSSCT00000002815	HSP90AA1	heat shock protein 90 alpha family class A member 1	223.38	568.26	2.54	0.0024
ENSSSCG00000002535	ENSSSCG00000002535	HSP90AA1	heat shock protein 90 alpha family class A member 1
ENSSSCG00000002554	ENSSSCT00000002839	PLD4	phospholipase D family member 4	1.22	4.15	3.4	0.0048
ENSSSCG00000002554	ENSSSCG00000002554	PLD4	phospholipase D family member 4
ENSSSCG00000002727	ENSSSCT00000003021	IL34	interleukin 34	9.96	24.12	2.42	0.007
ENSSSCG00000002727	ENSSSCG00000002727	IL34	interleukin 34
ENSSSCG00000002829	ENSSSCT00000003130	MMP2	72 kDa type IV collagenase precursor	170.96	424.87	2.49	0.002
ENSSSCG00000002829	ENSSSCG00000002829	MMP2	matrix metallopeptidase 2
ENSSSCG00000002866	ENSSSCT00000003167	CEBPA	CCAAT/enhancer binding protein alpha	0.92	2.23	2.43	0.0004
ENSSSCG00000002866	ENSSSCG00000002866	CEBPA	CCAAT/enhancer binding protein alpha
ENSSSCG00000002919	ENSSSCT00000003224	TYROBP	TYRO protein tyrosine kinase binding protein	12	56.79	4.73	0.0007
ENSSSCG00000002919	ENSSSCG00000002919	TYROBP	TYRO protein tyrosine kinase binding protein
ENSSSCG00000002962	ENSSSCT00000003286	MAP4K1	mitogen-activated protein kinase kinase kinase kinase 1	0.24	0.88	3.61	0.0039
ENSSSCG00000002962	ENSSSCG00000002962	MAP4K1	mitogen-activated protein kinase kinase kinase kinase 1
ENSSSCG00000003088	ENSSSCT00000003426	APOE	apolipoprotein E	48.71	110.16	2.26	0.0031
ENSSSCG00000003088	ENSSSCG00000003088	APOE	apolipoprotein E
ENSSSCG00000003155	ENSSSCT00000003504	PPP1R15A	protein phosphatase 1 regulatory subunit 15A	18.63	58.14	3.12	0
ENSSSCG00000003155	ENSSSCG00000003155	PPP1R15A	protein phosphatase 1 regulatory subunit 15A
ENSSSCG00000003231	ENSSSCT00000036125	NKG7	natural killer cell granule protein 7	1.75	8.74	4.99	0.0003
ENSSSCG00000003231	ENSSSCG00000003231	NKG7	natural killer cell granule protein 7
ENSSSCG00000003236	ENSSSCT00000034900	SIGLEC5	sialic acid binding Ig like lectin 5	0.33	1.71	5.19	0.0036
ENSSSCG00000003236	ENSSSCG00000003236	SIGLEC5	sialic acid binding Ig like lectin 5
ENSSSCG00000003275	ENSSSCT00000022595	LOC100515837	leukocyte-associated immunoglobulin-like receptor 1	0.94	5.45	5.82	0.0036
ENSSSCG00000003275	ENSSSCG00000003275	LOC100515837	leukocyte-associated immunoglobulin-like receptor 1
ENSSSCG00000003524	ENSSSCT00000003915	C1QA	complement component 1, q subcomponent, A chain	23.64	99.16	4.2	0.0032
ENSSSCG00000003524	ENSSSCG00000003524	C1QA	complement C1q A chain
ENSSSCG00000003525	ENSSSCT00000003916	C1QC	complement component 1, q subcomponent, C chain	24.5	105.5	4.31	0.002
ENSSSCG00000003525	ENSSSCG00000003525	C1QC	complement C1q C chain
ENSSSCG00000003526	ENSSSCT00000003917	C1QB		11.11	51.17	4.61	0.0012
ENSSSCG00000003526	ENSSSCG00000003526	C1QB	complement C1q B chain
ENSSSCG00000003528	ENSSSCT00000003919	LOC100739136	complement C1q subcomponent subunit B-like	28.7	104.33	3.63	0.004
ENSSSCG00000003528	ENSSSCG00000003528	LOC100739136	complement C1q subcomponent subunit B-like
ENSSSCG00000003558	ENSSSCT00000003952	RPS6KA1	ribosomal protein S6 kinase, 90kDa, polypeptide 1	1.68	3.77	2.24	0.0101
ENSSSCG00000003558	ENSSSCG00000003558	RPS6KA1	ribosomal protein S6 kinase A1
ENSSSCG00000003709	ENSSSCT00000024191	LOC106504078	laminin subunit alpha-3-like	3	6.36	2.12	0.0048
ENSSSCG00000003709	ENSSSCG00000003709	LOC106504078	laminin subunit alpha-3-like
ENSSSCG00000003766	ENSSSCT00000004168	(DNAJB4	DnaJ heat shock protein family B4	28.61	77.24	2.7	0.0005
ENSSSCG00000003766	ENSSSCG00000003766	(DNAJB4	DnaJ heat shock protein family B4
ENSSSCG00000003839	ENSSSCT00000004251	PLPP3	phospholipid phosphatase 3	178.31	420.24	2.36	0.0103
ENSSSCG00000003839	ENSSSCG00000003839	PLPP3	phospholipid phosphatase 3
ENSSSCG00000003928	ENSSSCT00000004344	PLK3	polo like kinase 3	4.01	9.53	2.38	0.0058
ENSSSCG00000003928	ENSSSCG00000003928	PLK3	polo like kinase 3
ENSSSCG00000004053	ENSSSCT00000004481	TAGAP	t-cell activation Rho GTPase-activating protein	1.08	2.35	2.18	0.0005
ENSSSCG00000004053	ENSSSCG00000004053	TAGAP	T-cell activation RhoGTPase activating protein
ENSSSCG00000004125	ENSSSCT00000004560	STX11	syntaxin 11	3.6	18.14	5.04	0.0098
ENSSSCG00000004125	ENSSSCG00000004125	STX11	syntaxin 11
ENSSSCG00000004136	ENSSSCT00000004571			24.05	52.5	2.18	0.0012
ENSSSCG00000004136
ENSSSCG00000004179	ENSSSCT00000004618	LOC100153984	vascular non-inflammatory molecule 2	0.32	2.12	6.66	0.0003
ENSSSCG00000004179	ENSSSCG00000004179	LOC100153984	vascular non-inflammatory molecule 2
ENSSSCG00000004199	ENSSSCT00000004640	EPB41L2	erythrocyte membrane protein band 4.1 like 2	31.89	64.62	2.03	0.0094
ENSSSCG00000004199	ENSSSCG00000004199	EPB41L2	erythrocyte membrane protein band 4.1 like 2
ENSSSCG00000004307	ENSSSCT00000004762	akirin 2		7.52	15.42	2.05	0.0061
ENSSSCG00000004307	ENSSSCG00000004307	AKIRIN2	akirin 2
ENSSSCG00000004361	ENSSSCT00000004819		glutamate ionotropic receptor kainate type subunit 2	0.23	0.6	2.66	0.0031
ENSSSCG00000004361
ENSSSCG00000004597	ENSSSCT00000005078	AQP9	aquaporin 9	0.4	1.39	3.5	0.0021
ENSSSCG00000004597	ENSSSCG00000004597	AQP9	aquaporin 9
ENSSSCG00000004829	ENSSSCT00000005331	CACHD1	cache domain containing 1	1.64	4.57	2.8	0.0021
ENSSSCG00000004829	ENSSSCG00000004829	CACHD1	cache domain containing 1
ENSSSCG00000004938	ENSSSCT00000005449	DENND4A	DENN domain containing 4A	7.7	16.81	2.18	0.0031
ENSSSCG00000004938	ENSSSCG00000004938	DENND4A	DENN domain containing 4A
ENSSSCG00000004974	ENSSSCT00000005486	LARP	La ribonucleoprotein domain family member 6	14.58	48.8	3.35	0.0124
ENSSSCG00000004974	ENSSSCG00000004974	LARP6	La ribonucleoprotein domain family member 6
ENSSSCG00000004990	ENSSSCT00000031857	LRFN5	leucine rich repeat and fibronectin type III domain containing 5	0.18	0.76	4.32	0.011
ENSSSCG00000004990	ENSSSCG00000004990	LRFN5	leucine rich repeat and fibronectin type III domain containing 5
ENSSSCG00000005225	ENSSSCT00000005759	RFX3	regulatory factor X3	0.88	1.8	2.03	0.0017
ENSSSCG00000005225
ENSSSCG00000005385	ENSSSCT00000005925	NR4A3	nuclear receptor subfamily 4 group A member 3	1.56	10.76	6.91	0.0011
ENSSSCG00000005385	ENSSSCG00000005385	NR4A3	nuclear receptor subfamily 4 group A member 3
ENSSSCG00000005426	ENSSSCT00000005969	FSD1L	fibronectin type III and SPRY domain containing 1 like	0.37	1.26	3.42	0.0124
ENSSSCG00000005426	ENSSSCG00000005426	FSD1L	fibronectin type III and SPRY domain containing 1 like
ENSSSCG00000005443	ENSSSCT00000005987	CTNNAL1	catenin alpha like 1	3.45	11.85	3.44	0.0035
ENSSSCG00000005443	ENSSSCG00000005443	CTNNAL1	catenin alpha like 1
ENSSSCG00000005450	ENSSSCT00000005995		paralemmin 2	0.76	1.69	2.21	0.0005
ENSSSCG00000005450
ENSSSCG00000005457	ENSSSCT00000006002		lysophosphatidic acid receptor 1	21.54	55.84	2.59	0.0008
ENSSSCG00000005457
ENSSSCG00000005472	ENSSSCT00000006018	SLC46A2	solute carrier family 46 member 2	0.38	1.75	4.6	0.0064
ENSSSCG00000005472	ENSSSCG00000005472	SLC46A2	solute carrier family 46 member 2
ENSSSCG00000005965	ENSSSCT00000006548	MYC	myc proto-oncogene protein	9.63	40.2	4.17	0.0053
ENSSSCG00000005965	ENSSSCG00000005965	MYC	v-myc avian myelocytomatosis viral oncogene homolog
ENSSSCG00000006053	ENSSSCT00000006642	BAALC	brain and acute leukemia cytoplasmic protein	7.54	19.06	2.53	0.01
ENSSSCG00000006053
ENSSSCG00000006172	ENSSSCT00000006766	PI15	peptidase inhibitor 15	3.3	27.51	8.33	0.0092
ENSSSCG00000006172	ENSSSCG00000006172	PI15	peptidase inhibitor 15
ENSSSCG00000006286	ENSSSCT00000034244	SELE	selectin E	1.51	11.53	7.64	0.0013
ENSSSCG00000006286	ENSSSCG00000006286	SELE	selectin E
ENSSSCG00000006288	ENSSSCT00000035164	SELP	P-selectin precursor	0.77	5.98	7.76	0.0025
ENSSSCG00000006288	ENSSSCG00000006288	SELP	selectin P
ENSSSCG00000006290	ENSSSCT00000006894	thiamine transporter , member 2	solute carrier family 19	3.46	15.74	4.55	0.0027
ENSSSCG00000006290	ENSSSCG00000006290	SLC19A2	solute carrier family 19 member 2
ENSSSCG00000006345	ENSSSCT00000006953	OLFML2B	olfactomedin like 2B	40.34	82.57	2.05	0.0112
ENSSSCG00000006345	ENSSSCG00000006345	OLFML2B	olfactomedin like 2B
ENSSSCG00000006357	ENSSSCT00000033671	FCER1G	High affinity immunoglobulin epsilon receptor subunit gamma	10.35	35.19	3.4	0.0027
ENSSSCG00000006357	ENSSSCG00000006357	FCER1G	Fc fragment of IgE receptor Ig
ENSSSCG00000006359	ENSSSCT00000006968	ADAMTS4	ADAM metallopeptidase with thrombospondin type 1 motif 4	6.15	65.39	10.64	0.0115
ENSSSCG00000006359	ENSSSCG00000006359	ADAMTS4	ADAM metallopeptidase with thrombospondin type 1 motif 4
ENSSSCG00000006372	ENSSSCT00000006982		Rho GTPase activating protein 30	0.9	2.82	3.15	0.0015
ENSSSCG00000006372	ENSSSCG00000006372	ARHGAP30	Rho GTPase activating protein 30
ENSSSCG00000006416	ENSSSCT00000007029	Duffy blood group	atypical chemokine receptor 1	5.28	73.1	13.84	0.0072
ENSSSCG00000006416	ENSSSCG00000006416	ACKR1	atypical chemokine receptor 1
ENSSSCG00000006549	ENSSSCT00000007174			1.23	4.56	3.72	0.0056
ENSSSCG00000006549
ENSSSCG00000006648	ENSSSCT00000007284	CTSS	cathepsin S	21.57	51.26	2.38	0.0053
ENSSSCG00000006648	ENSSSCG00000006648	CTSS	cathepsin S
ENSSSCG00000006723	ENSSSCT00000007364			6.81	15.2	2.23	0.0109
ENSSSCG00000006723
ENSSSCG00000006729	ENSSSCT00000007371	FAM46C	family with sequence similarity 46 member C	1.23	3.34	2.71	0.009
ENSSSCG00000006729	ENSSSCG00000006729	FAM46C	family with sequence similarity 46 member C
ENSSSCG00000006736	ENSSSCT00000034806	CD2	CD2 molecule	0.16	0.56	3.41	0.0097
ENSSSCG00000006736	ENSSSCG00000006736	CD2	CD2 molecule
ENSSSCG00000006759	ENSSSCT00000007404	OLFML3	olfactomedin like 3	21.18	47.72	2.25	0.0027
ENSSSCG00000006759	ENSSSCG00000006759	OLFML3	olfactomedin like 3
ENSSSCG00000006800	ENSSSCT00000036465	CD53	CD53 molecule	5.97	40.55	6.8	0.001
ENSSSCG00000006800	ENSSSCG00000006800	CD53	CD53 molecule
ENSSSCG00000006893	ENSSSCT00000007548	BCAR3	breast cancer anti-estrogen resistance 3	1.38	3.7	2.68	0.0005
ENSSSCG00000006893	ENSSSCG00000006893	BCAR3	breast cancer anti-estrogen resistance 3
ENSSSCG00000006979	ENSSSCT00000035918	MSR1	macrophage scavenger receptor 1	2.95	22.93	7.77	0.001
ENSSSCG00000006979	ENSSSCG00000006979	MSR1	macrophage scavenger receptor 1
ENSSSCG00000007058	ENSSSCT00000007729		phospholipase C beta 4	2.22	5.46	2.46	0.0029
ENSSSCG00000007058	ENSSSCG00000007058	PLCB4	phospholipase C beta 4
ENSSSCG00000007240	ENSSSCT00000007921	HCK	HCK proto-oncogene, Src family tyrosine kinase	0.29	1.81	6.26	0.003
ENSSSCG00000007240
ENSSSCG00000007336	ENSSSCT00000035323	NNAT	neuronatin	2.71	10.22	3.77	0.0055
ENSSSCG00000007336	ENSSSCG00000007336	NNAT	neuronatin
ENSSSCG00000007395	ENSSSCT00000008095	SYS1	Sus scrofa Sys1 golgi trafficking protein	19.02	40.59	2.13	0.0095
ENSSSCG00000007395	ENSSSCG00000007395	SYS1	SYS1, golgi trafficking protein
ENSSSCG00000007682	ENSSSCT00000008423	SH2B2	SH2B adaptor protein 2	2.18	5.53	2.53	0.0105
ENSSSCG00000007682	ENSSSCG00000007682	SH2B2	SH2B adaptor protein 2
ENSSSCG00000008072	ENSSSCT00000008845	ASPN	asporin	47.42	187.08	3.94	0.0043
ENSSSCG00000008072	ENSSSCG00000008072	ASPN	asporin
ENSSSCG00000008074	ENSSSCT00000008847	LOC10216701	uncharacterized LOC102167011	80.51	355.67	4.42	0.0004
ENSSSCG00000008074	ENSSSCG00000008074	LOC102167011	uncharacterized LOC102167011
ENSSSCG00000008334	ENSSSCT00000009126	MXD1	MAX dimerization protein 1	4.21	8.69	2.06	0.0071
ENSSSCG00000008334	ENSSSCG00000008334	MXD1	MAX dimerization protein 1
ENSSSCG00000008769	ENSSSCT00000034680	LOC100520753	macrosialin	0.59	1.61	2.75	0.0082
ENSSSCG00000008769	ENSSSCG00000008769	LOC100520753	macrosialin
ENSSSCG00000008773	ENSSSCT00000009598	PGM2	phosphoglucomutase 2	11.62	24.25	2.09	0.0104
ENSSSCG00000008773	ENSSSCG00000008773	PGM2	phosphoglucomutase 2
ENSSSCG00000008833	ENSSSCT00000009669	SGCB	sarcoglycan beta	13.89	37.21	2.68	0.0035
ENSSSCG00000008833	ENSSSCG00000008833	SGCB	sarcoglycan beta
ENSSSCG00000008937	ENSSSCT00000009789	AMBN	Ameloblastin	0.24	1.99	8.29	0
ENSSSCG00000008937	ENSSSCG00000008937	AMBN	ameloblastin
ENSSSCG00000008959	ENSSSCT00000009813	CXCL2	C-X-C motif chemokine 2 precursor	4.75	22.18	4.67	0.0043
ENSSSCG00000008959	ENSSSCG00000008959	CXCL2	chemokine ligand 2
ENSSSCG00000009002	ENSSSCT00000033729	TLR2	toll like receptor 2	11.26	28.9	2.57	0.0008
ENSSSCG00000009002	ENSSSCG00000009002	TLR2	toll like receptor 2
ENSSSCG00000009012	ENSSSCT00000009871		transmembrane protein 154	2.71	9.87	3.65	0.0003
ENSSSCG00000009012
ENSSSCG00000009240	ENSSSCT00000010120	LOC100525175	placenta specific 8	0.82	5.23	6.36	0.0061
ENSSSCG00000009240	ENSSSCG00000009240	LOC100525175	placenta-specific gene 8 protein
ENSSSCG00000009334	ENSSSCT00000010229	HSPH1	heat shock protein 105 kDa	22.06	116.18	5.27	0.0023
ENSSSCG00000009334	ENSSSCG00000009334	HSPH1	heat shock protein family H member 1
ENSSSCG00000009412	ENSSSCT00000010313		lymphocyte cytosolic protein 1	3.4	18.37	5.4	0.0008
ENSSSCG00000009412	ENSSSCG00000009412	LCP1	lymphocyte cytosolic protein 1
ENSSSCG00000009454	ENSSSCT00000010364			0.59	2.13	3.61	0.0028
ENSSSCG00000009454	ENSSSCG00000009454	LOC100520265	protocadherin-9
ENSSSCG00000009462	ENSSSCT00000010373			4.66	15.5	3.33	0.0036
ENSSSCG00000009462	ENSSSCG00000009462	KLF5	Kruppel like factor 5
ENSSSCG00000009468	ENSSSCT00000010381		potassium channel tetramerization domain containing 12	1.6	6.45	4.02	0.0019
ENSSSCG00000009468	ENSSSCG00000009468	KCTD12	potassium channel tetramerization domain containing 12
ENSSSCG00000009517	ENSSSCT00000010435		G protein-coupled receptor 183	0.9	10.7	11.83	0.0002
ENSSSCG00000009517	ENSSSCG00000009517	GPR183	G protein-coupled receptor 183
ENSSSCG00000009592	ENSSSCT00000010514		nuclear factor, interleukin 3 regulated	41.45	97.98	2.36	0.0123
ENSSSCG00000009592	ENSSSCG00000009592	NFIL3	nuclear factor, interleukin 3 regulated
ENSSSCG00000009630	ENSSSCT00000010557		early growth response 3	0.34	1.73	5.05	0.004
ENSSSCG00000009630	ENSSSCG00000009630	EGR3	early growth response 3
ENSSSCG00000009664	ENSSSCT00000010596		protein tyrosine kinase 2 beta	0.56	2.85	5.07	0.0066
ENSSSCG00000009664	ENSSSCG00000009664	PTK2B	protein tyrosine kinase 2 beta
ENSSSCG00000009825	ENSSSCT00000010768		PTC7 protein phosphatase homolog	6.5	17.54	2.7	0.0114
ENSSSCG00000009825	ENSSSCG00000009825	PPTC7	PTC7 protein phosphatase homolog
ENSSSCG00000009997	ENSSSCT00000010954		oncostatin M	0.89	2.33	2.61	0.0015
ENSSSCG00000009997	ENSSSCG00000009997	OSM	oncostatin M
ENSSSCG00000010142	ENSSSCT00000011103		ryanodine receptor 2	0.48	1.14	2.36	0.012
ENSSSCG00000010142	ENSSSCG00000010142	RYR2	ryanodine receptor 2
ENSSSCG00000010201	ENSSSCT00000011167		RasGEF domain family member 1A	0.18	0.67	3.76	0.0109
ENSSSCG00000010201	ENSSSCG00000010201	RASGEF1A	RasGEF domain family member 1A
ENSSSCG00000010204	ENSSSCT00000011170		BicC family RNA binding protein 1	5.52	12.86	2.33	0.0014
ENSSSCG00000010204	ENSSSCG00000010204	BICC1	BicC family RNA binding protein 1
ENSSSCG00000010224	ENSSSCT00000011190		early growth response 2	0.59	4.48	7.55	0.0001
ENSSSCG00000010224	ENSSSCG00000010224	EGR2	early growth response 2
ENSSSCG00000010312	ENSSSCT00000011287	PLAU-201	plasminogen activator, urokinase	12.17	52.81	4.34	0.0092
ENSSSCG00000010312	ENSSSCG00000010312	PLAU	plasminogen activator, urokinase
ENSSSCG00000010381	ENSSSCT00000011364	ARHGAP22	Rho GTPase activating protein 22á	1.02	2.39	2.35	0.0088
ENSSSCG00000010381	ENSSSCG00000010381	LOC102159729	rho GTPase-activating protein 22-like
ENSSSCG00000010383	ENSSSCT00000032344		WDFY family member 4	0.37	0.91	2.43	0.0069
ENSSSCG00000010383	ENSSSCG00000010383	WDFY4	WDFY family member 4
ENSSSCG00000010404	ENSSSCT00000011388		arachidonate 5-lipoxygenase	0.74	2.47	3.32	0.0035
ENSSSCG00000010404	ENSSSCG00000010404	ALOX5	arachidonate 5-lipoxygenase
ENSSSCG00000010450	ENSSSCT00000011436		lipase A, lysosomal acid type	5.55	14.15	2.55	0.0034
ENSSSCG00000010450	ENSSSCG00000010450	LIPA	lipase A, lysosomal acid type
ENSSSCG00000010504	ENSSSCT00000011493		B-cell linker	0.42	1.87	4.46	0.0057
ENSSSCG00000010504	ENSSSCG00000010504	BLNK	B-cell linker
ENSSSCG00000010509	ENSSSCT00000011499		phosphoinositide-3-kinase adaptor protein 1	0.95	3.41	3.6	0.0059
ENSSSCG00000010509	ENSSSCG00000010509	PIK3AP1	phosphoinositide-3-kinase adaptor protein 1
ENSSSCG00000010629	ENSSSCT00000011625	ADRA2A-201	Alpha-2A adrenergic receptor	0.82	2.4	2.94	0.004
ENSSSCG00000010629	ENSSSCG00000010629	ADRA2A	adrenoceptor alpha 2A
ENSSSCG00000010665	ENSSSCT00000011666		shootin 1	0.12	0.77	6.57	0.0022
ENSSSCG00000010665	ENSSSCG00000010665	SHTN1	shootin 1
ENSSSCG00000010686	ENSSSCT00000011687		BCL2 associated athanogene 3	30.59	147.56	4.82	0.0003
ENSSSCG00000010686	ENSSSCG00000010686	BAG3	BCL2 associated athanogene 3
ENSSSCG00000010705	ENSSSCT00000011711		glia maturation factor gamma	4.28	18.54	4.33	0.0029
ENSSSCG00000010705	ENSSSCG00000010705	GMFG	glia maturation factor gamma
ENSSSCG00000010708	ENSSSCT00000011714	ZFP36-001		67.44	298.81	4.43	0.0005
ENSSSCG00000010708	ENSSSCG00000010708	ZFP36	zinc finger protein 36, C3H type, homolog
ENSSSCG00000010772	ENSSSCT00000011786		ADAM metallopeptidase domain 8	2.36	7.81	3.31	0.0011
ENSSSCG00000010772	ENSSSCG00000010772	ADAM8	ADAM metallopeptidase domain 8
ENSSSCG00000010806	ENSSSCT00000011822	RGS2-201	Regulator of G-protein signaling 2	47.12	219.48	4.66	0.0002
ENSSSCG00000010806	ENSSSCG00000010806	RGS2	regulator of G-protein signaling 2
ENSSSCG00000010808	ENSSSCT00000011824	RGS18-201	regulator of G-protein signaling 18	0.28	2.04	7.25	0.0045
ENSSSCG00000010808	ENSSSCG00000010808	RGS18	regulator of G-protein signaling 18
ENSSSCG00000010892	ENSSSCT00000011916		potassium sodium-activated channel subfamily T member 2	0.48	1.9	3.94	0.0009
ENSSSCG00000010892	ENSSSCG00000010892	KCNT2	potassium sodium-activated channel subfamily T member 2
ENSSSCG00000010893	ENSSSCT00000011918		complement factor H precursor	5.19	41.98	8.09	0.0079
ENSSSCG00000010893	ENSSSCG00000010893	CFH	complement factor H
ENSSSCG00000010907	ENSSSCT00000011934			0.47	2.3	4.88	0.0002
ENSSSCG00000010907	ENSSSCG00000010907	LOC396634	receptor-type tyrosine-protein phosphatase C-like
ENSSSCG00000010908	ENSSSCT00000011937	PTPRC	protein tyrosine phosphatase, receptor type Cá	1.95	6.74	3.45	0.0042
ENSSSCG00000010908	ENSSSCG00000010908	PTPRC	receptor-type tyrosine-protein phosphatase C
ENSSSCG00000010959	ENSSSCT00000011996			3.32	12.36	3.73	0.007
ENSSSCG00000010959
ENSSSCG00000010966	ENSSSCT00000012003	C-C motif ligand 19	chemokine	24.31	57.12	2.35	0.0117
ENSSSCG00000010966	ENSSSCG00000010966	CCL19	C-C motif chemokine ligand 19
ENSSSCG00000011000	ENSSSCT00000012042	DNAJA1	DnaJ heat shock protein family member A1	46.38	123.88	2.67	0.0019
ENSSSCG00000011000	ENSSSCG00000011000	DNAJA1	DnaJ heat shock protein family member A1
ENSSSCG00000011038	ENSSSCT00000012082		mannose receptor C-type 1	2.04	17.91	8.78	0.007
ENSSSCG00000011038	ENSSSCG00000011038	MRC1	mannose receptor, C type 1
ENSSSCG00000011110	ENSSSCT00000012159		coiled-coil domain containing 3	13.76	58.35	4.24	0.0078
ENSSSCG00000011110
ENSSSCG00000011264	ENSSSCT00000012332		cysteine and serine rich nuclear protein 1	9.54	32.56	3.41	0.0012
ENSSSCG00000011264	ENSSSCG00000011264	CSRNP1	cysteine and serine rich nuclear protein 1
ENSSSCG00000011322	ENSSSCT00000012397	C-C motif receptor 1	chemokine	0.8	6.83	8.55	0.0062
ENSSSCG00000011322	ENSSSCG00000011322	CCR1	C-C motif chemokine receptor 1
ENSSSCG00000011436	ENSSSCT00000012516		Toll-like receptor 9	0.06	0.3	5.3	0.0012
ENSSSCG00000011436	ENSSSCG00000011436	TLR9	toll like receptor 9
ENSSSCG00000011524	ENSSSCT00000012612		cell adhesion molecule L1 like	0.56	1.6	2.87	0.0097
ENSSSCG00000011524	ENSSSCG00000011524	CHL1	cell adhesion molecule L1 like
ENSSSCG00000011534	ENSSSCT00000012624	BHLHE40-201	basic helix-loop-helix family member e40	195.1	490.07	2.51	0.0044
ENSSSCG00000011534	ENSSSCG00000011534	BHLHE40	basic helix-loop-helix family member e40
ENSSSCG00000011647	ENSSSCT00000012749			1.6	4.15	2.6	0.0063
ENSSSCG00000011647
ENSSSCG00000011713	ENSSSCT00000012823		purinergic receptor P2Y12	0.65	5.91	9.07	0.0021
ENSSSCG00000011713	ENSSSCG00000011713	P2RY12	purinergic receptor P2Y12
ENSSSCG00000011877	ENSSSCT00000012991		CD86 molecule	1.9	4.35	2.29	0.0018
ENSSSCG00000011877	ENSSSCG00000011877	CD86	CD86 molecule
ENSSSCG00000011925	ENSSSCT00000013049	CD200R1-201	cell surface glycoprotein CD200 receptor 1 precursor	0.32	1.71	5.33	0.0065
ENSSSCG00000011925	ENSSSCG00000011925	CD200R1	CD200 receptor 1
ENSSSCG00000011951	ENSSSCT00000036510		NFKB inhibitor zeta	11.16	33.5	3	0.0004
ENSSSCG00000011951	ENSSSCG00000011951	NFKBIZ	NFKB inhibitor zeta
ENSSSCG00000011999	ENSSSCT00000013130			1.04	4.11	3.94	0.0011
ENSSSCG00000011999	ENSSSCG00000011999	CADM2	cell adhesion molecule 2
ENSSSCG00000012026	ENSSSCT00000013158	ADAMTS1-201	A disintegrin and metalloproteinase with thrombospondin motifs 1 precursor	10.24	49.71	4.85	0.0124
ENSSSCG00000012026	ENSSSCG00000012026	ADAMTS1	ADAM metallopeptidase with thrombospondin type 1 motif 1
ENSSSCG00000012029	ENSSSCT00000013161		BTB domain and CNC homolog 1	5.69	14.02	2.46	0.0081
ENSSSCG00000012029	ENSSSCG00000012029	BACH1	BTB domain and CNC homolog 1
ENSSSCG00000012050	ENSSSCT00000013182		regulator of calcineurin 1	160.88	569	3.54	0.0109
ENSSSCG00000012050	ENSSSCG00000012050	RCAN1	regulator of calcineurin 1
ENSSSCG00000012068	ENSSSCT00000013200		ETS proto-oncogene 2, transcription factor	26.03	65.79	2.53	0.005
ENSSSCG00000012068
ENSSSCG00000012117	ENSSSCT00000035124	TLR7 , mRNA. [Source:RefSeq mRNA;Acc:NM_001097434]	Sus scrofa toll-like receptor 7	0.41	1.27	3.12	0.0031
ENSSSCG00000012117	ENSSSCG00000012117	TLR7	toll like receptor 7
ENSSSCG00000012121	ENSSSCT00000013260		EGF like domain multiple 6	5.04	31.97	6.35	0.004
ENSSSCG00000012121	ENSSSCG00000012121	EGFL6	EGF like domain multiple 6
ENSSSCG00000012126	ENSSSCT00000013265		glycoprotein M6B	4.31	13.43	3.12	0.0061
ENSSSCG00000012126	ENSSSCG00000012126	GPM6B	glycoprotein M6B
ENSSSCG00000012173	ENSSSCT00000035829	SAT1-006	Diamine acetyltransferase 1	82.21	285.25	3.47	0.0021
ENSSSCG00000012173	ENSSSCG00000012173	SAT1	spermidine/spermine N1-acetyltransferase 1
ENSSSCG00000012315	ENSSSCT00000025405		synaptojanin 2	5.37	13.07	2.44	0.0036
ENSSSCG00000012315
ENSSSCG00000012364	ENSSSCT00000013521			1.14	6.34	5.57	0.0021
ENSSSCG00000012364
ENSSSCG00000012395	ENSSSCT00000013553			0.23	0.87	3.83	0.0087
ENSSSCG00000012395	ENSSSCG00000012395	NLGN3	neuroligin 3
ENSSSCG00000012397	ENSSSCT00000033439	IL2RG-004	interleukin 2 receptor subunit gamma	1.91	3.89	2.04	0.0048
ENSSSCG00000012397	ENSSSCG00000012397	IL2RG	interleukin 2 receptor subunit gamma
ENSSSCG00000012480	ENSSSCT00000013647	TNMD-001	tenomodulin	47.11	608.08	12.91	0.0073
ENSSSCG00000012480	ENSSSCG00000012480	TNMD	tenomodulin
ENSSSCG00000012571	ENSSSCT00000013746		collagen type IV alpha 6 chain	1.88	6.72	3.57	0.0103
ENSSSCG00000012571	ENSSSCG00000012571	COL4A6	collagen type IV alpha 6 chain
ENSSSCG00000012572	ENSSSCT00000013747			2.9	10.18	3.51	0.0034
ENSSSCG00000012572
ENSSSCG00000012631	ENSSSCT00000034577		LON peptidase N-terminal domain and ring finger 3	15.71	36.3	2.31	0.0089
ENSSSCG00000012631	ENSSSCG00000012631	LONRF3	LON peptidase N-terminal domain and ring finger 3
ENSSSCG00000012636	ENSSSCT00000013817			2.37	9.08	3.83	0.0021
ENSSSCG00000012636
ENSSSCG00000012637	ENSSSCT00000013818			3.7	12.89	3.48	0.0011
ENSSSCG00000012637
ENSSSCG00000012676	ENSSSCT00000013857		muscleblind like splicing regulator 3	0.68	1.44	2.12	0.0002
ENSSSCG00000012676	ENSSSCG00000012676	MBNL3	muscleblind like splicing regulator 3
ENSSSCG00000012754	ENSSSCT00000013944		gamma-aminobutyric acid type A receptor epsilon subunit	0.89	4.61	5.18	0.0108
ENSSSCG00000012754	ENSSSCG00000012754	GABRE	gamma-aminobutyric acid type A receptor epsilon subunit
ENSSSCG00000013041	ENSSSCT00000014254		fermitin family member 3	1.65	4.65	2.82	0.0004
ENSSSCG00000013041	ENSSSCG00000013041	FERMT3	fermitin family member 3
ENSSSCG00000013144	ENSSSCT00000014364	MPEG1-201	macrophage expressed 1	4.9	14.87	3.03	0.005
ENSSSCG00000013144	ENSSSCG00000013144	MPEG1	macrophage expressed 1
ENSSSCG00000013237	ENSSSCT00000014457			6.42	15.05	2.35	0.0002
ENSSSCG00000013237	ENSSSCG00000013237	SPI1	Spi-1 proto-oncogene
ENSSSCG00000013388	ENSSSCT00000014624			2.25	7.13	3.16	0.0051
ENSSSCG00000013388
ENSSSCG00000013411	ENSSSCT00000014652		WEE1 G2 checkpoint kinase	9.33	21.13	2.26	0.0047
ENSSSCG00000013411	ENSSSCG00000013411	WEE1	WEE1 G2 checkpoint kinase
ENSSSCG00000013418	ENSSSCT00000014662		complement factor D	9.89	52.02	5.26	0.0017
ENSSSCG00000013418	ENSSSCG00000013418	CFD	complement factor D
ENSSSCG00000013473	ENSSSCT00000014718		G protein subunit alpha 15	0.5	1.8	3.6	0.005
ENSSSCG00000013473	ENSSSCG00000013473	GNA15	G protein subunit alpha 15
ENSSSCG00000013546	ENSSSCT00000014794		DENN domain containing 1C	0.27	0.74	2.78	0.0071
ENSSSCG00000013546	ENSSSCG00000013546	LOC100737024	DENN domain-containing protein 1C-like
ENSSSCG00000013551	ENSSSCT00000014800			0.45	3.41	7.63	0.0014
ENSSSCG00000013551
ENSSSCG00000013553	ENSSSCT00000014803	VAV1-201	vav 1 guanine nucleotide exchange factor	1.07	5.21	4.87	0.0002
ENSSSCG00000013553	ENSSSCG00000013553	VAV1	vav guanine nucleotide exchange factor 1
ENSSSCG00000013554	ENSSSCT00000014804			31.17	83.04	2.66	0.0037
ENSSSCG00000013554	ENSSSCG00000013554	TRIP10	thyroid hormone receptor interactor 10
ENSSSCG00000013599	ENSSSCT00000014853	ANGPTL4-201	Angiopoietin-related protein 4	14.98	151.67	10.13	0.0077
ENSSSCG00000013599	ENSSSCG00000013599	ANGPTL4	angiopoietin like 4
ENSSSCG00000013604	ENSSSCT00000014859		myosin IF	1.28	3.64	2.84	0.0009
ENSSSCG00000013604	ENSSSCG00000013604	MYO1F	myosin IF
ENSSSCG00000013614	ENSSSCT00000014869		calponin 1	8.22	23.72	2.89	0.0078
ENSSSCG00000013614	ENSSSCG00000013614	CNN1	calponin 1
ENSSSCG00000013655	ENSSSCT00000014919	ICAM1-201	intercellular adhesion molecule 1	7.37	22.92	3.11	0.0008
ENSSSCG00000013655	ENSSSCG00000013655	ICAM1	intercellular adhesion molecule 1
ENSSSCG00000013735	ENSSSCT00000015009			29.24	161.36	5.52	0
ENSSSCG00000013735
ENSSSCG00000013775	ENSSSCT00000034444	ADGRE5-006	CD97 antigen	15.58	31.13	2	0.0018
ENSSSCG00000013775	ENSSSCG00000013775	ADGRE5	adhesion G protein-coupled receptor E5
ENSSSCG00000013940	ENSSSCT00000015226		NLR family pyrin domain containing 3	0.21	1.45	7.01	0.0025
ENSSSCG00000013940
ENSSSCG00000014164	ENSSSCT00000015473			1.93	3.96	2.05	0.0078
ENSSSCG00000014164
ENSSSCG00000014277	ENSSSCT00000015600	IRF1-001	Interferon regulatory factor 1	9.52	34.5	3.62	0.0011
ENSSSCG00000014277	ENSSSCG00000014277	IRF1	interferon regulatory factor 1
ENSSSCG00000014310	ENSSSCT00000015634	C-X-C motif ligand 14	chemokine	5.32	23.97	4.5	0.0008
ENSSSCG00000014310	ENSSSCG00000014310	CXCL14	C-X-C motif chemokine ligand 14
ENSSSCG00000014336	ENSSSCT00000015663		early growth response 1	13.72	116.7	8.51	0.0022
ENSSSCG00000014336	ENSSSCG00000014336	EGR1	early growth response 1
ENSSSCG00000014441	ENSSSCT00000015787			3.92	20.15	5.14	0.0019
ENSSSCG00000014441	ENSSSCG00000014441	CSF1R	colony stimulating factor 1 receptor
ENSSSCG00000014934	ENSSSCT00000016291		cysteine and histidine rich domain containing 1	6.03	12.65	2.1	0.002
ENSSSCG00000014934	ENSSSCG00000014934	CHORDC1	cysteine and histidine-rich domain (CHORD) containing 1
ENSSSCG00000014951	ENSSSCT00000016310		pannexin 1	0.61	3.07	5.05	0.0002
ENSSSCG00000014951
ENSSSCG00000015025	ENSSSCT00000016389		crystallin alpha B	106.83	454.62	4.26	0.0084
ENSSSCG00000015025	ENSSSCG00000015025	CRYAB	crystallin alpha B
ENSSSCG00000015085	ENSSSCT00000016451	IL10RA	interleukin 10 receptor subunit alpha	2.03	5.62	2.76	0.0045
ENSSSCG00000015085	ENSSSCG00000015085	IL10RA	interleukin 10 receptor subunit alpha
ENSSSCG00000015140	ENSSSCT00000016506			229.96	629.29	2.74	0.0012
ENSSSCG00000015140	ENSSSCG00000015140	HSPA8	heat shock 70kDa protein 8
ENSSSCG00000015301	ENSSSCT00000016672			15.8	54.73	3.46	0.0047
ENSSSCG00000015301	ENSSSCG00000015301	LOC100739711	metalloreductase STEAP1
ENSSSCG00000015302	ENSSSCT00000016673	STEAP2	STEAP2 metalloreductase	2.03	5.77	2.84	0.0111
ENSSSCG00000015302	ENSSSCG00000015302	STEAP2	STEAP2 metalloreductase
ENSSSCG00000015307	ENSSSCT00000016680		cyclin dependent kinase 14	2.69	6.05	2.25	0.0041
ENSSSCG00000015307
ENSSSCG00000015404	ENSSSCT00000016779			28.45	59.43	2.09	0.0041
ENSSSCG00000015404
ENSSSCG00000015435	ENSSSCT00000016815		nicotinamide phosphoribosyltransferase	16.96	42.97	2.53	0.011
ENSSSCG00000015435	ENSSSCG00000015435	NAMPT	nicotinamide phosphoribosyltransferase
ENSSSCG00000015541	ENSSSCT00000016930			4.45	10.49	2.36	0.0003
ENSSSCG00000015541
ENSSSCG00000015567	ENSSSCT00000016958	FAM129A-201	protein Niban-like	7.44	21.77	2.92	0.0018
ENSSSCG00000015567	ENSSSCG00000015567	FAM129A	family with sequence similarity 129 member A
ENSSSCG00000015595	ENSSSCT00000033973		activating transcription factor 3	7.38	65.99	8.94	0.0109
ENSSSCG00000015595	ENSSSCG00000015595	ATF3	activating transcription factor 3
ENSSSCG00000015617	ENSSSCT00000033526		G0/G1 switch 2	2.11	7.49	3.54	0.007
ENSSSCG00000015617	ENSSSCG00000015617	G0S2	G0/G1 switch 2
ENSSSCG00000015663	ENSSSCT00000017061	C4BPA-201		28.06	169.72	6.05	0.0028
ENSSSCG00000015663	ENSSSCG00000015663	C4BPA	complement component 4 binding protein, alpha
ENSSSCG00000015671	ENSSSCT00000017070			0.22	1.18	5.39	0.0041
ENSSSCG00000015671	ENSSSCG00000015671	ARHGAP15	Rho GTPase activating protein 15
ENSSSCG00000015774	ENSSSCT00000022975		teneurin transmembrane protein 3	2.18	6.45	2.96	0.0024
ENSSSCG00000015774
ENSSSCG00000015884	ENSSSCT00000017296		CD302 molecule	14.96	37.06	2.48	0.0066
ENSSSCG00000015884	ENSSSCG00000015884	CD302	CD302 molecule
ENSSSCG00000016009	ENSSSCT00000017431		integrin subunit alpha 4	0.76	3.33	4.36	0.0103
ENSSSCG00000016009	ENSSSCG00000016009	ITGA4	integrin subunit alpha 4
ENSSSCG00000016033	ENSSSCT00000017458		GULP, engulfment adaptor PTB domain containing 1	9.47	19.52	2.06	0.0061
ENSSSCG00000016033
ENSSSCG00000016064	ENSSSCT00000017490		transmembrane protein with EGF like and two follistatin like domains 2	4.46	29.12	6.53	0.012
ENSSSCG00000016064	ENSSSCG00000016064	TMEFF2	transmembrane protein with EGF like and two follistatin like domains 2
ENSSSCG00000016067	ENSSSCT00000017493		serine/threonine kinase 17b	7.82	18.37	2.35	0.0003
ENSSSCG00000016067	ENSSSCG00000016067	STK17B	serine/threonine kinase 17b
ENSSSCG00000016076	ENSSSCT00000017504		coenzyme Q10B	10.21	21.07	2.06	0.0005
ENSSSCG00000016076	ENSSSCG00000016076	COQ10B	coenzyme Q10B
ENSSSCG00000016083	ENSSSCT00000017511		phospholipase C like 1	2.28	5.3	2.33	0.0068
ENSSSCG00000016083	ENSSSCG00000016083	PLCL1	phospholipase C like 1
ENSSSCG00000016396	ENSSSCT00000017853	TNFAIP6-201		31.46	69.45	2.21	0.0066
ENSSSCG00000016396	ENSSSCG00000016396	TNFAIP6	tumor necrosis factor, alpha-induced protein 6
ENSSSCG00000016451	ENSSSCT00000017914		GTPase, IMAP family member 1	3.86	14.09	3.65	0.0025
ENSSSCG00000016451	ENSSSCG00000016451	GIMAP1	GTPase, IMAP family member 1
ENSSSCG00000016452	ENSSSCT00000017915		GTPase, IMAP family member 8 [Source:HGNC Symbol;Acc:HGNC:21792]	0.17	0.95	5.58	0.0107
ENSSSCG00000016452	ENSSSCG00000016452	GIMAP8	GTPase, IMAP family member 8
ENSSSCG00000016573	ENSSSCT00000018043		interferon regulatory factor 5	2.85	8.18	2.87	0.0049
ENSSSCG00000016573	ENSSSCG00000016573	IRF5	interferon regulatory factor 5
ENSSSCG00000016583	ENSSSCT00000018055		family with sequence similarity 71 member F2	1.33	2.68	2.02	0.0046
ENSSSCG00000016583	ENSSSCG00000016583	FAM71F2	family with sequence similarity 71 member F2
ENSSSCG00000016589	ENSSSCT00000018061		leucine rich repeat containing 4	0.47	1.33	2.82	0.0054
ENSSSCG00000016589	ENSSSCG00000016589	LRRC4	leucine rich repeat containing 4
ENSSSCG00000016637	ENSSSCT00000018115		transcription factor EC	0.23	1.49	6.58	0.0009
ENSSSCG00000016637	ENSSSCG00000016637	TFEC	transcription factor EC
ENSSSCG00000016799	ENSSSCT00000018288		cadherin 12	2.26	7.82	3.46	0.0047
ENSSSCG00000016799
ENSSSCG00000016957	ENSSSCT00000018466	CD180-001	CD180 molecule	0.15	0.42	2.78	0.0122
ENSSSCG00000016957	ENSSSCG00000016957	CD180	CD180 molecule
ENSSSCG00000016991	ENSSSCT00000036623	DUSP1-005	dual specificity phosphatase 1	134.51	337.16	2.51	0.0006
ENSSSCG00000016991	ENSSSCG00000016991	DUSP1	dual specificity phosphatase 1
ENSSSCG00000017006	ENSSSCT00000018518		lymphocyte cytosolic protein 2	0.63	3.09	4.91	0.0026
ENSSSCG00000017006	ENSSSCG00000017006	LCP2	lymphocyte cytosolic protein 2
ENSSSCG00000017008	ENSSSCT00000018520	DOCK2	Sus scrofa dedicator of cytokinesis 2	0.2	1.05	5.28	0.0064
ENSSSCG00000017008	ENSSSCG00000017008	LOC100512021	dedicator of cytokinesis protein 2
ENSSSCG00000017062	ENSSSCT00000023155	TIMD4	T-cell immunoglobulin and mucin domain containing 4á	0.27	1.22	4.58	0.0025
ENSSSCG00000017062	ENSSSCG00000017062	TIMD4	T-cell immunoglobulin and mucin domain containing 4
ENSSSCG00000017258	ENSSSCT00000018787		FAM20A, golgi associated secretory pathway pseudokinase	1.5	5.47	3.65	0.0022
ENSSSCG00000017258	ENSSSCG00000017258	FAM20A	FAM20A, golgi associated secretory pathway pseudokinase
ENSSSCG00000017607	ENSSSCT00000019168		transmembrane protein 100	17.48	75.61	4.33	0.0064
ENSSSCG00000017607	ENSSSCG00000017607	TMEM100	transmembrane protein 100
ENSSSCG00000017698	ENSSSCT00000019264	CCL4-001	C-C motif chemokine 4	4.5	38.23	8.49	0.0002
ENSSSCG00000017698	ENSSSCG00000017698	CCL4	chemokine
ENSSSCG00000017700	ENSSSCT00000019266	CCL3L1-001		0.51	5.53	10.79	0.0004
ENSSSCG00000017700	ENSSSCG00000017700	CCL3L1	chemokine
ENSSSCG00000017721	ENSSSCT00000019288	CCL8	chemokine ligand 8	0.08	4.2	49.46	0.0026
ENSSSCG00000017721	ENSSSCG00000017721	CCL8	chemokine ligand 8
ENSSSCG00000017723	ENSSSCT00000019290	CCL2-201	C-C motif chemokine 2	5.55	146.17	26.34	0.0018
ENSSSCG00000017723	ENSSSCG00000017723	CCL2	chemokine ligand 2
ENSSSCG00000017750	ENSSSCT00000019319		ecotropic viral integration site 2B	1.09	3.9	3.56	0.0007
ENSSSCG00000017750	ENSSSCG00000017750	EVI2B	ecotropic viral integration site 2B
ENSSSCG00000017956	ENSSSCT00000032904	LOC103158530	Sus scrofa macrosialin	8.63	29.55	3.42	0.0008
ENSSSCG00000017956	ENSSSCG00000017956	CD68	CD68 molecule
ENSSSCG00000020649	ENSSSCT00000024397			1.21	2.85	2.35	0.0007
ENSSSCG00000020649	ENSSSCG00000020649	LOC100620419	ADP-ribosylation factor-like protein 4C
ENSSSCG00000020705	ENSSSCT00000031295	MAP3K8	mitogen-activated protein kinase kinase kinase 8	6.54	13.76	2.1	0.0032
ENSSSCG00000020705	ENSSSCG00000020705	MAP3K8	mitogen-activated protein kinase kinase kinase 8
ENSSSCG00000020754	ENSSSCT00000024544		CD3e molecule associated protein	5.74	12.23	2.13	0.0054
ENSSSCG00000020754	ENSSSCG00000020754	CD3EAP	CD3e molecule associated protein
ENSSSCG00000020792	ENSSSCT00000027434			2.59	5.38	2.07	0.0035
ENSSSCG00000020792
ENSSSCG00000021206	ENSSSCT00000028024		interleukin 1 receptor accessory protein	1.1	2.51	2.29	0.004
ENSSSCG00000021206	ENSSSCG00000021206	IL1RAP	interleukin 1 receptor accessory protein
ENSSSCG00000021208	ENSSSCT00000031007			136.78	347.24	2.54	0.0018
ENSSSCG00000021208
ENSSSCG00000021232	ENSSSCT00000023994		syncoilin, intermediate filament protein	3.57	7.15	2	0.0051
ENSSSCG00000021232	ENSSSCG00000021232	SYNC	syncoilin, intermediate filament protein
ENSSSCG00000021386	ENSSSCT00000028358	PTGR1	prostaglandin reductase 1	9.49	23.39	2.46	0.0072
ENSSSCG00000021386	ENSSSCG00000021386	PTGR1	prostaglandin reductase 1
ENSSSCG00000021409	ENSSSCT00000026373		tribbles pseudokinase 1	2.29	19.31	8.43	0.0079
ENSSSCG00000021409
ENSSSCG00000021474	ENSSSCT00000024837			1.51	6.02	3.99	0.0078
ENSSSCG00000021474
ENSSSCG00000021503	ENSSSCT00000026297		butyrylcholinesterase	2.27	11.1	4.89	0.0124
ENSSSCG00000021503	ENSSSCG00000021503	BCHE	butyrylcholinesterase
ENSSSCG00000021620	ENSSSCT00000027308	STIP1	stress induced phosphoprotein 1	33.79	69.82	2.07	0.0088
ENSSSCG00000021620	ENSSSCG00000021620	STIP1	stress induced phosphoprotein 1
ENSSSCG00000021651	ENSSSCT00000027315		sodium voltage-gated channel beta subunit 2	1.02	3.34	3.28	0.0121
ENSSSCG00000021651	ENSSSCG00000021651	SCN2B	sodium voltage-gated channel beta subunit 2
ENSSSCG00000021774	ENSSSCT00000026210	B3GALNT1	beta-1,3-N-acetylgalactosaminyltransferase 1 (globoside blood group)	2.29	8.33	3.63	0.0049
ENSSSCG00000021774	ENSSSCG00000021774	B3GALNT1	beta-1,3-N-acetylgalactosaminyltransferase 1 (globoside blood group)
ENSSSCG00000021862	ENSSSCT00000025684		prostaglandin E receptor 2	2.26	6.77	2.99	0.0091
ENSSSCG00000021862	ENSSSCG00000021862	PTGER2	prostaglandin E receptor 2
ENSSSCG00000021886	ENSSSCT00000029677			0.96	6.38	6.64	0.0003
ENSSSCG00000021886
ENSSSCG00000021933	ENSSSCT00000027750	CLEC5A	C-type lectin domain family 5 member A-like	0.36	3.49	9.8	0.0058
ENSSSCG00000021933	ENSSSCG00000021933	LOC102160373	C-type lectin domain family 5 member A-like
ENSSSCG00000021967	ENSSSCT00000031967			0.37	0.87	2.38	0.0088
ENSSSCG00000021967
ENSSSCG00000022103	ENSSSCT00000030599			0.36	0.75	2.06	0.0063
ENSSSCG00000022103
ENSSSCG00000022246	ENSSSCT00000023021	ICOSLG	inducible T cell costimulator ligand	1.79	4.59	2.56	0.0113
ENSSSCG00000022246	ENSSSCG00000022246	ICOSLG	inducible T-cell costimulator ligand
ENSSSCG00000022254	ENSSSCT00000023876			14.15	45.82	3.24	0.0072
ENSSSCG00000022254	ENSSSCG00000022254	LOC106507277	growth arrest-specific protein 2
ENSSSCG00000022292	ENSSSCT00000028771		N-acetylneuraminate pyruvate lyase	0.99	2.52	2.55	0.0105
ENSSSCG00000022292	ENSSSCG00000022292	NPL	N-acetylneuraminate pyruvate lyase (dihydrodipicolinate synthase)
ENSSSCG00000022304	ENSSSCT00000006879			12.13	40.3	3.32	0.0035
ENSSSCG00000022304
ENSSSCG00000022309	ENSSSCT00000023929		G protein-coupled receptor 34	3.53	14.03	3.98	0.0028
ENSSSCG00000022309	ENSSSCG00000022309	GPR34	G protein-coupled receptor 34
ENSSSCG00000022355	ENSSSCT00000029981		CD37 molecule	0.25	1.54	6.13	0.0028
ENSSSCG00000022355
ENSSSCG00000022427	ENSSSCT00000028974		regulator of G-protein signaling 1	2.16	11.8	5.47	0.0012
ENSSSCG00000022427	ENSSSCG00000022427	LOC397336	regulator of G-protein signaling 1
ENSSSCG00000022624	ENSSSCT00000031523			7.86	18.63	2.37	0.0051
ENSSSCG00000022624	ENSSSCG00000022624	LOC100627373	coronin-1C-like
ENSSSCG00000022689	ENSSSCT00000028794		growth arrest and DNA damage inducible beta	71.68	178.27	2.49	0.0052
ENSSSCG00000022689	ENSSSCG00000022689	GADD45B	growth arrest and DNA damage inducible beta
ENSSSCG00000022780	ENSSSCT00000024726			2.81	9.48	3.38	0.0061
ENSSSCG00000022780	ENSSSCG00000022780	UGCG	UDP-glucose ceramide glucosyltransferase
ENSSSCG00000022925	ENSSSCT00000027869	SLC2A3	solute carrier family 2 member 3á	73.93	262.71	3.55	0.0125
ENSSSCG00000022925
ENSSSCG00000022961	ENSSSCT00000025556	CLMP	CXADR like membrane protein	16.92	39.71	2.35	0.0107
ENSSSCG00000022961	ENSSSCG00000022961	CLMP	CXADR like membrane protein
ENSSSCG00000023103	ENSSSCT00000022929			3.63	11.63	3.2	0.0085
ENSSSCG00000023103	ENSSSCG00000023103	LOC100624711	metalloreductase STEAP2
ENSSSCG00000023108	ENSSSCT00000000053			5.6	14.71	2.62	0.0007
ENSSSCG00000023108	ENSSSCG00000023108	LOC100737924	essential MCU regulator, mitochondrial-like
ENSSSCG00000023184	ENSSSCT00000024068			2	5.14	2.57	0.0022
ENSSSCG00000023184
ENSSSCG00000023374	ENSSSCT00000025862	SRGN	serglycin	10.94	67.28	6.15	0.0025
ENSSSCG00000023374
ENSSSCG00000023420	ENSSSCT00000028473			0.24	1.09	4.49	0.0033
ENSSSCG00000023420	ENSSSCG00000023420	LOC100739312	protein unc-93 homolog B1-like
ENSSSCG00000023610	ENSSSCT00000032353			4.8	17.39	3.62	0.005
ENSSSCG00000023610
ENSSSCG00000023868	ENSSSCT00000023238		complement C3a receptor 1	1.17	6.48	5.52	0.0014
ENSSSCG00000023868	ENSSSCG00000023868	C3AR1	complement C3a receptor 1
ENSSSCG00000023889	ENSSSCT00000029503			2.44	6.18	2.53	0
ENSSSCG00000023889	ENSSSCG00000023889	LOC100737500	DNA polymerase eta-like
ENSSSCG00000023942	ENSSSCT00000024803	ARL4C-201		1.21	2.85	2.35	0.0007
ENSSSCG00000023942	ENSSSCG00000023942	ARL4C	ADP ribosylation factor like GTPase 4C
ENSSSCG00000024190	ENSSSCT00000023402			1.44	3.21	2.23	0.0088
ENSSSCG00000024190
ENSSSCG00000024310	ENSSSCT00000001111			2.77	9.79	3.53	0.0016
ENSSSCG00000024310	ENSSSCG00000024310	LOC100153504	coagulation factor XIII A chain
ENSSSCG00000024495	ENSSSCT00000027398	SELPLG-201	selectin P ligand	0.99	3.21	3.26	0.0047
ENSSSCG00000024495	ENSSSCG00000024495	SELPLG	selectin P ligand
ENSSSCG00000024518	ENSSSCT00000032413	SIGLEC5	sialic acid binding Ig-like lectin 5	0.36	1.57	4.35	0.0064
ENSSSCG00000024518	ENSSSCG00000024518	LOC100516272	sialic acid-binding Ig-like lectin 14
ENSSSCG00000024528	ENSSSCT00000028436		zinc finger DHHC-type containing 14	1.04	2.2	2.13	0.0073
ENSSSCG00000024528
ENSSSCG00000024595	ENSSSCT00000027859			0.53	1.51	2.83	0.0028
ENSSSCG00000024595	ENSSSCG00000024595	APOBR	apolipoprotein B receptor
ENSSSCG00000024596	ENSSSCT00000031350		nocturnin	6.8	34.04	5	0.0045
ENSSSCG00000024596	ENSSSCG00000024596	NOCT	nocturnin
ENSSSCG00000025049	ENSSSCT00000032489		cytochrome b reductase 1	61.12	123.92	2.03	0.0115
ENSSSCG00000025049	ENSSSCG00000025049	CYBRD1	cytochrome b reductase 1
ENSSSCG00000025133	ENSSSCT00000029647	ITGB2-201	integrin subunit beta 2	2.12	5.68	2.68	0.0022
ENSSSCG00000025133	ENSSSCG00000025133	ITGB2	integrin subunit beta 2
ENSSSCG00000025167	ENSSSCT00000022707			0.86	3.18	3.69	0.0028
ENSSSCG00000025167
ENSSSCG00000025390	ENSSSCT00000027085			4.48	60.66	13.54	0.0017
ENSSSCG00000025390	ENSSSCG00000025390	LOC100624077	endogenous retrovirus group V member 2 Env polyprotein
ENSSSCG00000025399	ENSSSCT00000028242			3.04	13.74	4.52	0.0069
ENSSSCG00000025399
ENSSSCG00000025537	ENSSSCT00000031587		protein tyrosine phosphatase, non-receptor type 6	1.27	4.48	3.52	0.0045
ENSSSCG00000025537	ENSSSCG00000025537	PTPN6	protein tyrosine phosphatase, non-receptor type 6
ENSSSCG00000025584	ENSSSCT00000030067			0.46	1.42	3.05	0.0073
ENSSSCG00000025584
ENSSSCG00000025686	ENSSSCT00000032127		kynurenine 3-monooxygenase	0.46	1.92	4.17	0.0018
ENSSSCG00000025686	ENSSSCG00000025686	KMO	kynurenine 3-monooxygenase
ENSSSCG00000025889	ENSSSCT00000027823			0.41	0.82	2	0.0125
ENSSSCG00000025889	ENSSSCG00000025889	LOC100739817	rho GTPase-activating protein 15-like
ENSSSCG00000026123	ENSSSCT00000025060			6.18	22.79	3.69	0.0059
ENSSSCG00000026123
ENSSSCG00000026139	ENSSSCT00000024436			2.36	9.12	3.86	0.0114
ENSSSCG00000026139	ENSSSCG00000026139	TIFA	TRAF interacting protein with forkhead associated domain
ENSSSCG00000026249	ENSSSCT00000027965			64.24	153.18	2.38	0.0106
ENSSSCG00000026249
ENSSSCG00000026364	ENSSSCT00000022838			0.89	2.78	3.12	0.0107
ENSSSCG00000026364
ENSSSCG00000026448	ENSSSCT00000031028		tetratricopeptide repeat domain 7B	0.76	2.27	3.01	0.0003
ENSSSCG00000026448
ENSSSCG00000026454	ENSSSCT00000022347	PMAIP1	phorbol-12-myristate-13-acetate-induced protein 1	1.99	6.8	3.42	0.012
ENSSSCG00000026454
ENSSSCG00000026608	ENSSSCT00000026862			1.38	3.44	2.49	0.0032
ENSSSCG00000026608	ENSSSCG00000026608	HTRA4	HtrA serine peptidase 4
ENSSSCG00000026618	ENSSSCT00000025082	CAVIN2	caveolae associated protein 2á	12.11	25.53	2.11	0.0045
ENSSSCG00000026618	ENSSSCG00000026618	SDPR	serum deprivation response
ENSSSCG00000026759	ENSSSCT00000023411		heme oxygenase 1	10.65	71.42	6.71	0
ENSSSCG00000026759
ENSSSCG00000026842	ENSSSCT00000028892		cadherin 18	1.89	5.8	3.08	0.0026
ENSSSCG00000026842
ENSSSCG00000026931	ENSSSCT00000028688		SERTA domain containing 1	17.49	36.65	2.1	0.0078
ENSSSCG00000026931	ENSSSCG00000026931	SERTAD1	SERTA domain containing 1
ENSSSCG00000027121	ENSSSCT00000031422	ODC1-201	ornithine decarboxylase	24.63	53.37	2.17	0.0051
ENSSSCG00000027121	ENSSSCG00000027121	ODC1	ornithine decarboxylase 1
ENSSSCG00000027272	ENSSSCT00000028960	PIK3CG	phosphatidylinositol 4,5-bisphosphate 3-kinase catalytic subunit gamma isoform	0.43	1.38	3.2	0.0066
ENSSSCG00000027272	ENSSSCG00000027272	PIK3CG	phosphatidylinositol-4,5-bisphosphate 3-kinase catalytic subunit gamma
ENSSSCG00000027348	ENSSSCT00000028507		WAS/WASL interacting protein family member 1	14.66	38.46	2.62	0.0031
ENSSSCG00000027348	ENSSSCG00000027348	WIPF1	WAS/WASL interacting protein family member 1
ENSSSCG00000027549	ENSSSCT00000027096			0.74	4.12	5.58	0.008
ENSSSCG00000027549
ENSSSCG00000027602	ENSSSCT00000032057			2.44	14.71	6.02	0.0094
ENSSSCG00000027602	ENSSSCG00000027602	PLBD1	phospholipase B domain containing 1
ENSSSCG00000027701	ENSSSCT00000024745	RP2	retinitis pigmentosa 2 (x-linked recessive)	4.15	9.33	2.25	0.0015
ENSSSCG00000027701	ENSSSCG00000027701	RP2	retinitis pigmentosa 2 (x-linked recessive)
ENSSSCG00000027777	ENSSSCT00000036005		proline rich and Gla domain 1	3.62	7.48	2.07	0.0019
ENSSSCG00000027777	ENSSSCG00000027777	PRRG1	proline rich and Gla domain 1
ENSSSCG00000027824	ENSSSCT00000030946			1.2	4.49	3.75	0.0055
ENSSSCG00000027824
ENSSSCG00000027826	ENSSSCT00000026032			2.42	12.75	5.26	0.0012
ENSSSCG00000027826
ENSSSCG00000027828	ENSSSCT00000027893			0.41	2.28	5.5	0.0024
ENSSSCG00000027828
ENSSSCG00000027855	ENSSSCT00000029636		suppressor of cytokine signaling 1	3.53	7.62	2.16	0.0042
ENSSSCG00000027855	ENSSSCG00000027855	SOCS1	suppressor of cytokine signaling 1
ENSSSCG00000027941	ENSSSCT00000030211			0.24	1.62	6.73	0.0057
ENSSSCG00000027941	ENSSSCG00000027941	LSAMP	limbic system-associated membrane protein
ENSSSCG00000028056	ENSSSCT00000026750			31.59	140.76	4.46	0.0003
ENSSSCG00000028056	ENSSSCG00000028056	ZFP36	ZFP36 ring finger protein
ENSSSCG00000028137	ENSSSCT00000031598			11.8	31.32	2.65	0.0015
ENSSSCG00000028137
ENSSSCG00000028241	ENSSSCT00000027782			2.99	15.32	5.13	0.0046
ENSSSCG00000028241	ENSSSCG00000028241	LOC100738358	V-set and immunoglobulin domain-containing protein 4
ENSSSCG00000028322	ENSSSCT00000028661	BTG2-201	BTG family member 2	28.37	164.75	5.81	0
ENSSSCG00000028322	ENSSSCG00000028322	BTG2	BTG anti-proliferation factor 2
ENSSSCG00000028326	ENSSSCT00000029565			22.64	148.56	6.56	0.0046
ENSSSCG00000028326
ENSSSCG00000028435	ENSSSCT00000031667			0.18	1.63	9.08	0.0055
ENSSSCG00000028435
ENSSSCG00000028536	ENSSSCT00000027783	LHFPL2-201		19.02	71.38	3.75	0.0024
ENSSSCG00000028536	ENSSSCG00000028536	LHFPL2	lipoma HMGIC fusion partner-like 2
ENSSSCG00000028711	ENSSSCT00000027757	CASP1-201	caspase-1	0.28	1.76	6.23	0.0013
ENSSSCG00000028711	ENSSSCG00000028711	CASP1	caspase 1, apoptosis-related cysteine peptidase
ENSSSCG00000028760	ENSSSCT00000010372			4.39	13.76	3.13	0.0088
ENSSSCG00000028760
ENSSSCG00000028986	ENSSSCT00000024931			1.19	3.52	2.96	0.0123
ENSSSCG00000028986
ENSSSCG00000029140	ENSSSCT00000023826	CCL24	C-C motif chemokine ligand 24	0.74	10.67	14.42	0.0045
ENSSSCG00000029140	ENSSSCG00000029140	CCL24	C-C motif chemokine ligand 24
ENSSSCG00000029226	ENSSSCT00000031057	UBC	ubiquitin C	1544.4	3158.82	2.05	0.0007
ENSSSCG00000029226	ENSSSCG00000029226	UBC	ubiquitin C
ENSSSCG00000029231	ENSSSCT00000028171	LOC100517099	leukocyte immunoglobulin-like receptor subfamily B member 3	1.03	3.43	3.32	0.0017
ENSSSCG00000029231	ENSSSCG00000029231	LOC100517099	leukocyte immunoglobulin-like receptor subfamily B member 3
ENSSSCG00000029371	ENSSSCT00000027942	C5AR1	complement component 5a receptor 1	3.74	13.96	3.73	0.0019
ENSSSCG00000029371	ENSSSCG00000029371	C5AR1	complement C5a receptor 1
ENSSSCG00000029488	ENSSSCT00000031950	LOC100738012	A disintegrin and metalloproteinase with thrombospondin motifs 1	15.61	64.77	4.15	0.0101
ENSSSCG00000029488	ENSSSCG00000029488	LOC100738012	A disintegrin and metalloproteinase with thrombospondin motifs 1
ENSSSCG00000029507	ENSSSCT00000026377	RASGEF1B	ras-GEF domain-containing family member 1B	3.51	12.11	3.45	0.0068
ENSSSCG00000029507	ENSSSCG00000029507	RASGEF1B	RasGEF domain family member 1B
ENSSSCG00000029691	ENSSSCT00000031067		coronin 1A	0.92	2.91	3.16	0.0099
ENSSSCG00000029691
ENSSSCG00000029753	ENSSSCT00000031016	CYTIP	cytohesin 1 interacting protein	0.34	3.58	10.55	0
ENSSSCG00000029753	ENSSSCG00000029753	CYTIP	cytohesin 1 interacting protein
ENSSSCG00000029855	ENSSSCT00000028802	LHFPL6	LHFPL tetraspan subfamily member 6	170.04	484.47	2.85	0.0064
ENSSSCG00000029855	ENSSSCG00000029855	LHFP	lipoma HMGIC fusion partner
ENSSSCG00000029927	ENSSSCT00000030729			0.75	1.86	2.49	0.0084
ENSSSCG00000029927
ENSSSCG00000029956	ENSSSCT00000028625			7.41	15.89	2.14	0.0052
ENSSSCG00000029956
ENSSSCG00000030012	ENSSSCT00000025183		olfactomedin like 1	0.29	2.18	7.47	0.0047
ENSSSCG00000030012
ENSSSCG00000030088	ENSSSCT00000023613		colony stimulating factor 2 receptor alpha subunit	0.7	3.28	4.66	0.0069
ENSSSCG00000030088
ENSSSCG00000030092	ENSSSCT00000024281	LOC100624689	band 4.1-like protein 2	2.06	7.33	3.56	0.0006
ENSSSCG00000030092	ENSSSCG00000030092
ENSSSCG00000030111	ENSSSCT00000024366			9.11	22.46	2.46	0.0004
ENSSSCG00000030111
ENSSSCG00000030143	ENSSSCT00000030914	OGN	osteoglycin	119.22	494.18	4.15	0.0006
ENSSSCG00000030143	ENSSSCG00000030143		osteoglycin
ENSSSCG00000030156	ENSSSCT00000028862	APBB1IP	amyloid beta precursor protein binding family B member 1 interacting protein	0.33	2.17	6.54	0.0005
ENSSSCG00000030156
ENSSSCG00000030165	ENSSSCT00000034809	MAFF	MAF bZIP transcription factor F	31.76	89.04	2.8	0.0001
ENSSSCG00000030165	ENSSSCG00000030165		MAF bZIP transcription factor F
ENSSSCG00000030379	ENSSSCT00000026982	YPEL1	yippee like 1	3.24	6.96	2.15	0.0014
ENSSSCG00000030379	ENSSSCG00000030379		yippee like 1
ENSSSCG00000030385	ENSSSCT00000023681		complement C3 precursor	1.59	10.19	6.41	0.0091
ENSSSCG00000030385
ENSSSCG00000030498	ENSSSCT00000030262			9.14	31.99	3.5	0.0062
ENSSSCG00000030498	ENSSSCG00000030498	LOC100625743	growth arrest-specific protein 2
ENSSSCG00000030582	ENSSSCT00000028632	BATF	basic leucine zipper transcription factor, ATF-like	2.09	4.99	2.38	0.0071
ENSSSCG00000030582	ENSSSCG00000030582		basic leucine zipper ATF-like transcription factor
ENSSSCG00000030638	ENSSSCT00000022872			1.03	6.3	6.1	0.006
ENSSSCG00000030638	ENSSSCG00000030638	LOC100511343	platelet glycoprotein 4-like
ENSSSCG00000030898	ENSSSCT00000033106	MAFB	MAF bZIP transcription factor B	11.85	29.03	2.45	0.0049
ENSSSCG00000030898	ENSSSCG00000030898		MAF bZIP transcription factor B

## Sheet: NEWDAVID up-regulated
From	To	Gene Name
ENSSSCG00000000130	ENSSSCG00000000130	cytohesin 4(CYTH4)
ENSSSCG00000000136	ENSSSCG00000000136	colony stimulating factor 2 receptor beta common subunit(CSF2RB)
ENSSSCG00000000242	ENSSSCG00000000242	growth-regulated protein homolog gamma(LOC396594)
ENSSSCG00000000295
ENSSSCG00000000456	ENSSSCG00000000456	solute carrier family 16 member 7(SLC16A7)
ENSSSCG00000000601	ENSSSCG00000000601	protein tyrosine phosphatase, receptor type O(PTPRO)
ENSSSCG00000000647	ENSSSCG00000000647	oxidized low density lipoprotein receptor 1(OLR1)
ENSSSCG00000000675	ENSSSCG00000000675	complement C1r subcomponent(LOC445464)
ENSSSCG00000000734
ENSSSCG00000000857	ENSSSCG00000000857	insulin like growth factor 1(IGF1)
ENSSSCG00000000907
ENSSSCG00000000951	ENSSSCG00000000951	cysteine and glycine rich protein 2(CSRP2)
ENSSSCG00000001408	ENSSSCG00000001408	allograft inflammatory factor 1(AIF1)
ENSSSCG00000001456	ENSSSCG00000001456	MHC class II histocompatibility antigen SLA-DQA(SLA-DQA1)
ENSSSCG00000001457	ENSSSCG00000001457	SLA-DQ beta1 domain(SLA-DQB1)
ENSSSCG00000001478
ENSSSCG00000001494	ENSSSCG00000001494	BCL2 associated athanogene 2(BAG2)
ENSSSCG00000001572	ENSSSCG00000001572	FYVE, RhoGEF and PH domain containing 2(FGD2)
ENSSSCG00000001582	ENSSSCG00000001582	MAM domain containing glycosylphosphatidylinositol anchor 1(MDGA1)
ENSSSCG00000001952	ENSSSCG00000001952	NFKB inhibitor alpha(NFKBIA)
ENSSSCG00000001975
ENSSSCG00000002252	ENSSSCG00000002252	arrestin domain containing 4(ARRDC4)
ENSSSCG00000002535	ENSSSCG00000002535	heat shock protein 90 alpha family class A member 1(HSP90AA1)
ENSSSCG00000002554	ENSSSCG00000002554	phospholipase D family member 4(PLD4)
ENSSSCG00000002727	ENSSSCG00000002727	interleukin 34(IL34)
ENSSSCG00000002829	ENSSSCG00000002829	matrix metallopeptidase 2(MMP2)
ENSSSCG00000002866	ENSSSCG00000002866	CCAAT/enhancer binding protein alpha(CEBPA)
ENSSSCG00000002919	ENSSSCG00000002919	TYRO protein tyrosine kinase binding protein(TYROBP)
ENSSSCG00000002962	ENSSSCG00000002962	mitogen-activated protein kinase kinase kinase kinase 1(MAP4K1)
ENSSSCG00000003088	ENSSSCG00000003088	apolipoprotein E(APOE)
ENSSSCG00000003155	ENSSSCG00000003155	protein phosphatase 1 regulatory subunit 15A(PPP1R15A)
ENSSSCG00000003231	ENSSSCG00000003231	natural killer cell granule protein 7(NKG7)
ENSSSCG00000003236	ENSSSCG00000003236	sialic acid binding Ig like lectin 5(SIGLEC5)
ENSSSCG00000003275	ENSSSCG00000003275	leukocyte-associated immunoglobulin-like receptor 1(LOC100515837)
ENSSSCG00000003524	ENSSSCG00000003524	complement C1q A chain(C1QA)
ENSSSCG00000003525	ENSSSCG00000003525	complement C1q C chain(C1QC)
ENSSSCG00000003526	ENSSSCG00000003526	complement C1q B chain(C1QB)
ENSSSCG00000003528	ENSSSCG00000003528	complement C1q subcomponent subunit B-like(LOC100739136)
ENSSSCG00000003558	ENSSSCG00000003558	ribosomal protein S6 kinase A1(RPS6KA1)
ENSSSCG00000003709	ENSSSCG00000003709	laminin subunit alpha-3-like(LOC106504078)
ENSSSCG00000003766	ENSSSCG00000003766	DnaJ heat shock protein family (Hsp40) member B4(DNAJB4)
ENSSSCG00000003839	ENSSSCG00000003839	phospholipid phosphatase 3(PLPP3)
ENSSSCG00000003928	ENSSSCG00000003928	polo like kinase 3(PLK3)
ENSSSCG00000004053	ENSSSCG00000004053	T-cell activation RhoGTPase activating protein(TAGAP)
ENSSSCG00000004125	ENSSSCG00000004125	syntaxin 11(STX11)
ENSSSCG00000004136
ENSSSCG00000004179	ENSSSCG00000004179	vascular non-inflammatory molecule 2(LOC100153984)
ENSSSCG00000004199	ENSSSCG00000004199	erythrocyte membrane protein band 4.1 like 2(EPB41L2)
ENSSSCG00000004307	ENSSSCG00000004307	akirin 2(AKIRIN2)
ENSSSCG00000004361
ENSSSCG00000004597	ENSSSCG00000004597	aquaporin 9(AQP9)
ENSSSCG00000004829	ENSSSCG00000004829	cache domain containing 1(CACHD1)
ENSSSCG00000004938	ENSSSCG00000004938	DENN domain containing 4A(DENND4A)
ENSSSCG00000004974	ENSSSCG00000004974	La ribonucleoprotein domain family member 6(LARP6)
ENSSSCG00000004990	ENSSSCG00000004990	leucine rich repeat and fibronectin type III domain containing 5(LRFN5)
ENSSSCG00000005225
ENSSSCG00000005385	ENSSSCG00000005385	nuclear receptor subfamily 4 group A member 3(NR4A3)
ENSSSCG00000005426	ENSSSCG00000005426	fibronectin type III and SPRY domain containing 1 like(FSD1L)
ENSSSCG00000005443	ENSSSCG00000005443	catenin alpha like 1(CTNNAL1)
ENSSSCG00000005450
ENSSSCG00000005457
ENSSSCG00000005472	ENSSSCG00000005472	solute carrier family 46 member 2(SLC46A2)
ENSSSCG00000005965	ENSSSCG00000005965	v-myc avian myelocytomatosis viral oncogene homolog(MYC)
ENSSSCG00000006053
ENSSSCG00000006172	ENSSSCG00000006172	peptidase inhibitor 15(PI15)
ENSSSCG00000006286	ENSSSCG00000006286	selectin E(SELE)
ENSSSCG00000006288	ENSSSCG00000006288	selectin P(SELP)
ENSSSCG00000006290	ENSSSCG00000006290	solute carrier family 19 member 2(SLC19A2)
ENSSSCG00000006345	ENSSSCG00000006345	olfactomedin like 2B(OLFML2B)
ENSSSCG00000006357	ENSSSCG00000006357	Fc fragment of IgE receptor Ig(FCER1G)
ENSSSCG00000006359	ENSSSCG00000006359	ADAM metallopeptidase with thrombospondin type 1 motif 4(ADAMTS4)
ENSSSCG00000006372	ENSSSCG00000006372	Rho GTPase activating protein 30(ARHGAP30)
ENSSSCG00000006416	ENSSSCG00000006416	atypical chemokine receptor 1 (Duffy blood group)(ACKR1)
ENSSSCG00000006549
ENSSSCG00000006648	ENSSSCG00000006648	cathepsin S(CTSS)
ENSSSCG00000006723
ENSSSCG00000006729	ENSSSCG00000006729	family with sequence similarity 46 member C(FAM46C)
ENSSSCG00000006736	ENSSSCG00000006736	CD2 molecule(CD2)
ENSSSCG00000006759	ENSSSCG00000006759	olfactomedin like 3(OLFML3)
ENSSSCG00000006800	ENSSSCG00000006800	CD53 molecule(CD53)
ENSSSCG00000006893	ENSSSCG00000006893	breast cancer anti-estrogen resistance 3(BCAR3)
ENSSSCG00000006979	ENSSSCG00000006979	macrophage scavenger receptor 1(MSR1)
ENSSSCG00000007058	ENSSSCG00000007058	phospholipase C beta 4(PLCB4)
ENSSSCG00000007240
ENSSSCG00000007336	ENSSSCG00000007336	neuronatin(NNAT)
ENSSSCG00000007395	ENSSSCG00000007395	SYS1, golgi trafficking protein(SYS1)
ENSSSCG00000007682	ENSSSCG00000007682	SH2B adaptor protein 2(SH2B2)
ENSSSCG00000008072	ENSSSCG00000008072	asporin(ASPN)
ENSSSCG00000008074	ENSSSCG00000008074	uncharacterized LOC102167011(LOC102167011)
ENSSSCG00000008334	ENSSSCG00000008334	MAX dimerization protein 1(MXD1)
ENSSSCG00000008769	ENSSSCG00000008769	macrosialin(LOC100520753)
ENSSSCG00000008773	ENSSSCG00000008773	phosphoglucomutase 2(PGM2)
ENSSSCG00000008833	ENSSSCG00000008833	sarcoglycan beta(SGCB)
ENSSSCG00000008937	ENSSSCG00000008937	ameloblastin(AMBN)
ENSSSCG00000008959	ENSSSCG00000008959	chemokine (C-X-C motif) ligand 2(CXCL2)
ENSSSCG00000009002	ENSSSCG00000009002	toll like receptor 2(TLR2)
ENSSSCG00000009012
ENSSSCG00000009240	ENSSSCG00000009240	placenta-specific gene 8 protein(LOC100525175)
ENSSSCG00000009334	ENSSSCG00000009334	heat shock protein family H (Hsp110) member 1(HSPH1)
ENSSSCG00000009412	ENSSSCG00000009412	lymphocyte cytosolic protein 1(LCP1)
ENSSSCG00000009454	ENSSSCG00000009454	protocadherin-9(LOC100520265)
ENSSSCG00000009462	ENSSSCG00000009462	Kruppel like factor 5(KLF5)
ENSSSCG00000009468	ENSSSCG00000009468	potassium channel tetramerization domain containing 12(KCTD12)
ENSSSCG00000009517	ENSSSCG00000009517	G protein-coupled receptor 183(GPR183)
ENSSSCG00000009592	ENSSSCG00000009592	nuclear factor, interleukin 3 regulated(NFIL3)
ENSSSCG00000009630	ENSSSCG00000009630	early growth response 3(EGR3)
ENSSSCG00000009664	ENSSSCG00000009664	protein tyrosine kinase 2 beta(PTK2B)
ENSSSCG00000009825	ENSSSCG00000009825	PTC7 protein phosphatase homolog(PPTC7)
ENSSSCG00000009997	ENSSSCG00000009997	oncostatin M(OSM)
ENSSSCG00000010142	ENSSSCG00000010142	ryanodine receptor 2(RYR2)
ENSSSCG00000010201	ENSSSCG00000010201	RasGEF domain family member 1A(RASGEF1A)
ENSSSCG00000010204	ENSSSCG00000010204	BicC family RNA binding protein 1(BICC1)
ENSSSCG00000010224	ENSSSCG00000010224	early growth response 2(EGR2)
ENSSSCG00000010312	ENSSSCG00000010312	plasminogen activator, urokinase(PLAU)
ENSSSCG00000010381	ENSSSCG00000010381	rho GTPase-activating protein 22-like(LOC102159729)
ENSSSCG00000010383	ENSSSCG00000010383	WDFY family member 4(WDFY4)
ENSSSCG00000010404	ENSSSCG00000010404	arachidonate 5-lipoxygenase(ALOX5)
ENSSSCG00000010450	ENSSSCG00000010450	lipase A, lysosomal acid type(LIPA)
ENSSSCG00000010504	ENSSSCG00000010504	B-cell linker(BLNK)
ENSSSCG00000010509	ENSSSCG00000010509	phosphoinositide-3-kinase adaptor protein 1(PIK3AP1)
ENSSSCG00000010629	ENSSSCG00000010629	adrenoceptor alpha 2A(ADRA2A)
ENSSSCG00000010665	ENSSSCG00000010665	shootin 1(SHTN1)
ENSSSCG00000010686	ENSSSCG00000010686	BCL2 associated athanogene 3(BAG3)
ENSSSCG00000010705	ENSSSCG00000010705	glia maturation factor gamma(GMFG)
ENSSSCG00000010708	ENSSSCG00000010708	zinc finger protein 36, C3H type, homolog (mouse)(ZFP36)
ENSSSCG00000010772	ENSSSCG00000010772	ADAM metallopeptidase domain 8(ADAM8)
ENSSSCG00000010806	ENSSSCG00000010806	regulator of G-protein signaling 2(RGS2)
ENSSSCG00000010808	ENSSSCG00000010808	regulator of G-protein signaling 18(RGS18)
ENSSSCG00000010892	ENSSSCG00000010892	potassium sodium-activated channel subfamily T member 2(KCNT2)
ENSSSCG00000010893	ENSSSCG00000010893	complement factor H(CFH)
ENSSSCG00000010907	ENSSSCG00000010907	receptor-type tyrosine-protein phosphatase C-like(LOC396634)
ENSSSCG00000010908	ENSSSCG00000010908	receptor-type tyrosine-protein phosphatase C(PTPRC)
ENSSSCG00000010959
ENSSSCG00000010966	ENSSSCG00000010966	C-C motif chemokine ligand 19(CCL19)
ENSSSCG00000011000	ENSSSCG00000011000	DnaJ heat shock protein family (Hsp40) member A1(DNAJA1)
ENSSSCG00000011038	ENSSSCG00000011038	mannose receptor, C type 1(MRC1)
ENSSSCG00000011110
ENSSSCG00000011264	ENSSSCG00000011264	cysteine and serine rich nuclear protein 1(CSRNP1)
ENSSSCG00000011322	ENSSSCG00000011322	C-C motif chemokine receptor 1(CCR1)
ENSSSCG00000011436	ENSSSCG00000011436	toll like receptor 9(TLR9)
ENSSSCG00000011524	ENSSSCG00000011524	cell adhesion molecule L1 like(CHL1)
ENSSSCG00000011534	ENSSSCG00000011534	basic helix-loop-helix family member e40(BHLHE40)
ENSSSCG00000011647
ENSSSCG00000011713	ENSSSCG00000011713	purinergic receptor P2Y12(P2RY12)
ENSSSCG00000011877	ENSSSCG00000011877	CD86 molecule(CD86)
ENSSSCG00000011925	ENSSSCG00000011925	CD200 receptor 1(CD200R1)
ENSSSCG00000011951	ENSSSCG00000011951	NFKB inhibitor zeta(NFKBIZ)
ENSSSCG00000011999	ENSSSCG00000011999	cell adhesion molecule 2(CADM2)
ENSSSCG00000012026	ENSSSCG00000012026	ADAM metallopeptidase with thrombospondin type 1 motif 1(ADAMTS1)
ENSSSCG00000012029	ENSSSCG00000012029	BTB domain and CNC homolog 1(BACH1)
ENSSSCG00000012050	ENSSSCG00000012050	regulator of calcineurin 1(RCAN1)
ENSSSCG00000012068
ENSSSCG00000012117	ENSSSCG00000012117	toll like receptor 7(TLR7)
ENSSSCG00000012121	ENSSSCG00000012121	EGF like domain multiple 6(EGFL6)
ENSSSCG00000012126	ENSSSCG00000012126	glycoprotein M6B(GPM6B)
ENSSSCG00000012173	ENSSSCG00000012173	spermidine/spermine N1-acetyltransferase 1(SAT1)
ENSSSCG00000012315
ENSSSCG00000012364
ENSSSCG00000012395	ENSSSCG00000012395	neuroligin 3(NLGN3)
ENSSSCG00000012397	ENSSSCG00000012397	interleukin 2 receptor subunit gamma(IL2RG)
ENSSSCG00000012480	ENSSSCG00000012480	tenomodulin(TNMD)
ENSSSCG00000012571	ENSSSCG00000012571	collagen type IV alpha 6 chain(COL4A6)
ENSSSCG00000012572
ENSSSCG00000012631	ENSSSCG00000012631	LON peptidase N-terminal domain and ring finger 3(LONRF3)
ENSSSCG00000012636
ENSSSCG00000012637
ENSSSCG00000012676	ENSSSCG00000012676	muscleblind like splicing regulator 3(MBNL3)
ENSSSCG00000012754	ENSSSCG00000012754	gamma-aminobutyric acid type A receptor epsilon subunit(GABRE)
ENSSSCG00000013041	ENSSSCG00000013041	fermitin family member 3(FERMT3)
ENSSSCG00000013144	ENSSSCG00000013144	macrophage expressed 1(MPEG1)
ENSSSCG00000013237	ENSSSCG00000013237	Spi-1 proto-oncogene(SPI1)
ENSSSCG00000013388
ENSSSCG00000013411	ENSSSCG00000013411	WEE1 G2 checkpoint kinase(WEE1)
ENSSSCG00000013418	ENSSSCG00000013418	complement factor D(CFD)
ENSSSCG00000013473	ENSSSCG00000013473	G protein subunit alpha 15(GNA15)
ENSSSCG00000013546	ENSSSCG00000013546	DENN domain-containing protein 1C-like(LOC100737024)
ENSSSCG00000013551
ENSSSCG00000013553	ENSSSCG00000013553	vav guanine nucleotide exchange factor 1(VAV1)
ENSSSCG00000013554	ENSSSCG00000013554	thyroid hormone receptor interactor 10(TRIP10)
ENSSSCG00000013599	ENSSSCG00000013599	angiopoietin like 4(ANGPTL4)
ENSSSCG00000013604	ENSSSCG00000013604	myosin IF(MYO1F)
ENSSSCG00000013614	ENSSSCG00000013614	calponin 1(CNN1)
ENSSSCG00000013655	ENSSSCG00000013655	intercellular adhesion molecule 1(ICAM1)
ENSSSCG00000013735
ENSSSCG00000013775	ENSSSCG00000013775	adhesion G protein-coupled receptor E5(ADGRE5)
ENSSSCG00000013940
ENSSSCG00000014164
ENSSSCG00000014277	ENSSSCG00000014277	interferon regulatory factor 1(IRF1)
ENSSSCG00000014310	ENSSSCG00000014310	C-X-C motif chemokine ligand 14(CXCL14)
ENSSSCG00000014336	ENSSSCG00000014336	early growth response 1(EGR1)
ENSSSCG00000014441	ENSSSCG00000014441	colony stimulating factor 1 receptor(CSF1R)
ENSSSCG00000014934	ENSSSCG00000014934	cysteine and histidine-rich domain (CHORD) containing 1(CHORDC1)
ENSSSCG00000014951
ENSSSCG00000015025	ENSSSCG00000015025	crystallin alpha B(CRYAB)
ENSSSCG00000015085	ENSSSCG00000015085	interleukin 10 receptor subunit alpha(IL10RA)
ENSSSCG00000015140	ENSSSCG00000015140	heat shock 70kDa protein 8(HSPA8)
ENSSSCG00000015301	ENSSSCG00000015301	metalloreductase STEAP1(LOC100739711)
ENSSSCG00000015302	ENSSSCG00000015302	STEAP2 metalloreductase(STEAP2)
ENSSSCG00000015307
ENSSSCG00000015404
ENSSSCG00000015435	ENSSSCG00000015435	nicotinamide phosphoribosyltransferase(NAMPT)
ENSSSCG00000015541
ENSSSCG00000015567	ENSSSCG00000015567	family with sequence similarity 129 member A(FAM129A)
ENSSSCG00000015595	ENSSSCG00000015595	activating transcription factor 3(ATF3)
ENSSSCG00000015617	ENSSSCG00000015617	G0/G1 switch 2(G0S2)
ENSSSCG00000015663	ENSSSCG00000015663	complement component 4 binding protein, alpha(C4BPA)
ENSSSCG00000015671	ENSSSCG00000015671	Rho GTPase activating protein 15(ARHGAP15)
ENSSSCG00000015774
ENSSSCG00000015884	ENSSSCG00000015884	CD302 molecule(CD302)
ENSSSCG00000016009	ENSSSCG00000016009	integrin subunit alpha 4(ITGA4)
ENSSSCG00000016033
ENSSSCG00000016064	ENSSSCG00000016064	transmembrane protein with EGF like and two follistatin like domains 2(TMEFF2)
ENSSSCG00000016067	ENSSSCG00000016067	serine/threonine kinase 17b(STK17B)
ENSSSCG00000016076	ENSSSCG00000016076	coenzyme Q10B(COQ10B)
ENSSSCG00000016083	ENSSSCG00000016083	phospholipase C like 1(PLCL1)
ENSSSCG00000016396	ENSSSCG00000016396	tumor necrosis factor, alpha-induced protein 6(TNFAIP6)
ENSSSCG00000016451	ENSSSCG00000016451	GTPase, IMAP family member 1(GIMAP1)
ENSSSCG00000016452	ENSSSCG00000016452	GTPase, IMAP family member 8(GIMAP8)
ENSSSCG00000016573	ENSSSCG00000016573	interferon regulatory factor 5(IRF5)
ENSSSCG00000016583	ENSSSCG00000016583	family with sequence similarity 71 member F2(FAM71F2)
ENSSSCG00000016589	ENSSSCG00000016589	leucine rich repeat containing 4(LRRC4)
ENSSSCG00000016637	ENSSSCG00000016637	transcription factor EC(TFEC)
ENSSSCG00000016799
ENSSSCG00000016957	ENSSSCG00000016957	CD180 molecule(CD180)
ENSSSCG00000016991	ENSSSCG00000016991	dual specificity phosphatase 1(DUSP1)
ENSSSCG00000017006	ENSSSCG00000017006	lymphocyte cytosolic protein 2(LCP2)
ENSSSCG00000017008	ENSSSCG00000017008	dedicator of cytokinesis protein 2(LOC100512021)
ENSSSCG00000017062	ENSSSCG00000017062	T-cell immunoglobulin and mucin domain containing 4(TIMD4)
ENSSSCG00000017258	ENSSSCG00000017258	FAM20A, golgi associated secretory pathway pseudokinase(FAM20A)
ENSSSCG00000017607	ENSSSCG00000017607	transmembrane protein 100(TMEM100)
ENSSSCG00000017698	ENSSSCG00000017698	chemokine (C-C motif) ligand 4(CCL4)
ENSSSCG00000017700	ENSSSCG00000017700	chemokine (C-C motif) ligand 3-like 1(CCL3L1)
ENSSSCG00000017721	ENSSSCG00000017721	chemokine (C-C motif) ligand 8(CCL8)
ENSSSCG00000017723	ENSSSCG00000017723	chemokine (C-C motif) ligand 2(CCL2)
ENSSSCG00000017750	ENSSSCG00000017750	ecotropic viral integration site 2B(EVI2B)
ENSSSCG00000017956	ENSSSCG00000017956	CD68 molecule(CD68)
ENSSSCG00000020649	ENSSSCG00000020649	ADP-ribosylation factor-like protein 4C(LOC100620419)
ENSSSCG00000020705	ENSSSCG00000020705	mitogen-activated protein kinase kinase kinase 8(MAP3K8)
ENSSSCG00000020754	ENSSSCG00000020754	CD3e molecule associated protein(CD3EAP)
ENSSSCG00000020792
ENSSSCG00000021206	ENSSSCG00000021206	interleukin 1 receptor accessory protein(IL1RAP)
ENSSSCG00000021208
ENSSSCG00000021232	ENSSSCG00000021232	syncoilin, intermediate filament protein(SYNC)
ENSSSCG00000021386	ENSSSCG00000021386	prostaglandin reductase 1(PTGR1)
ENSSSCG00000021409
ENSSSCG00000021474
ENSSSCG00000021503	ENSSSCG00000021503	butyrylcholinesterase(BCHE)
ENSSSCG00000021620	ENSSSCG00000021620	stress induced phosphoprotein 1(STIP1)
ENSSSCG00000021651	ENSSSCG00000021651	sodium voltage-gated channel beta subunit 2(SCN2B)
ENSSSCG00000021774	ENSSSCG00000021774	beta-1,3-N-acetylgalactosaminyltransferase 1 (globoside blood group)(B3GALNT1)
ENSSSCG00000021862	ENSSSCG00000021862	prostaglandin E receptor 2(PTGER2)
ENSSSCG00000021886
ENSSSCG00000021933	ENSSSCG00000021933	C-type lectin domain family 5 member A-like(LOC102160373)
ENSSSCG00000021967
ENSSSCG00000022103
ENSSSCG00000022246	ENSSSCG00000022246	inducible T-cell costimulator ligand(ICOSLG)
ENSSSCG00000022254	ENSSSCG00000022254	growth arrest-specific protein 2(LOC106507277)
ENSSSCG00000022292	ENSSSCG00000022292	N-acetylneuraminate pyruvate lyase (dihydrodipicolinate synthase)(NPL)
ENSSSCG00000022304
ENSSSCG00000022309	ENSSSCG00000022309	G protein-coupled receptor 34(GPR34)
ENSSSCG00000022355
ENSSSCG00000022427	ENSSSCG00000022427	regulator of G-protein signaling 1(LOC397336)
ENSSSCG00000022624	ENSSSCG00000022624	coronin-1C-like(LOC100627373)
ENSSSCG00000022689	ENSSSCG00000022689	growth arrest and DNA damage inducible beta(GADD45B)
ENSSSCG00000022780	ENSSSCG00000022780	UDP-glucose ceramide glucosyltransferase(UGCG)
ENSSSCG00000022925
ENSSSCG00000022961	ENSSSCG00000022961	CXADR like membrane protein(CLMP)
ENSSSCG00000023103	ENSSSCG00000023103	metalloreductase STEAP2(LOC100624711)
ENSSSCG00000023108	ENSSSCG00000023108	essential MCU regulator, mitochondrial-like(LOC100737924)
ENSSSCG00000023184
ENSSSCG00000023374
ENSSSCG00000023420	ENSSSCG00000023420	protein unc-93 homolog B1-like(LOC100739312)
ENSSSCG00000023610
ENSSSCG00000023868	ENSSSCG00000023868	complement C3a receptor 1(C3AR1)
ENSSSCG00000023889	ENSSSCG00000023889	DNA polymerase eta-like(LOC100737500)
ENSSSCG00000023942	ENSSSCG00000023942	ADP ribosylation factor like GTPase 4C(ARL4C)
ENSSSCG00000024190
ENSSSCG00000024310	ENSSSCG00000024310	coagulation factor XIII A chain(LOC100153504)
ENSSSCG00000024495	ENSSSCG00000024495	selectin P ligand(SELPLG)
ENSSSCG00000024518	ENSSSCG00000024518	sialic acid-binding Ig-like lectin 14(LOC100516272)
ENSSSCG00000024528
ENSSSCG00000024595	ENSSSCG00000024595	apolipoprotein B receptor(APOBR)
ENSSSCG00000024596	ENSSSCG00000024596	nocturnin(NOCT)
ENSSSCG00000025049	ENSSSCG00000025049	cytochrome b reductase 1(CYBRD1)
ENSSSCG00000025133	ENSSSCG00000025133	integrin subunit beta 2(ITGB2)
ENSSSCG00000025167
ENSSSCG00000025390	ENSSSCG00000025390	endogenous retrovirus group V member 2 Env polyprotein(LOC100624077)
ENSSSCG00000025399
ENSSSCG00000025537	ENSSSCG00000025537	protein tyrosine phosphatase, non-receptor type 6(PTPN6)
ENSSSCG00000025584
ENSSSCG00000025686	ENSSSCG00000025686	kynurenine 3-monooxygenase(KMO)
ENSSSCG00000025889	ENSSSCG00000025889	rho GTPase-activating protein 15-like(LOC100739817)
ENSSSCG00000026123
ENSSSCG00000026139	ENSSSCG00000026139	TRAF interacting protein with forkhead associated domain(TIFA)
ENSSSCG00000026249
ENSSSCG00000026364
ENSSSCG00000026448
ENSSSCG00000026454
ENSSSCG00000026608	ENSSSCG00000026608	HtrA serine peptidase 4(HTRA4)
ENSSSCG00000026618	ENSSSCG00000026618	serum deprivation response(SDPR)
ENSSSCG00000026759
ENSSSCG00000026842
ENSSSCG00000026931	ENSSSCG00000026931	SERTA domain containing 1(SERTAD1)
ENSSSCG00000027121	ENSSSCG00000027121	ornithine decarboxylase 1(ODC1)
ENSSSCG00000027272	ENSSSCG00000027272	phosphatidylinositol-4,5-bisphosphate 3-kinase catalytic subunit gamma(PIK3CG)
ENSSSCG00000027348	ENSSSCG00000027348	WAS/WASL interacting protein family member 1(WIPF1)
ENSSSCG00000027549
ENSSSCG00000027602	ENSSSCG00000027602	phospholipase B domain containing 1(PLBD1)
ENSSSCG00000027701	ENSSSCG00000027701	retinitis pigmentosa 2 (X-linked recessive)(RP2)
ENSSSCG00000027777	ENSSSCG00000027777	proline rich and Gla domain 1(PRRG1)
ENSSSCG00000027824
ENSSSCG00000027826
ENSSSCG00000027828
ENSSSCG00000027855	ENSSSCG00000027855	suppressor of cytokine signaling 1(SOCS1)
ENSSSCG00000027941	ENSSSCG00000027941	limbic system-associated membrane protein(LSAMP)
ENSSSCG00000028056	ENSSSCG00000028056	ZFP36 ring finger protein(ZFP36)
ENSSSCG00000028137
ENSSSCG00000028241	ENSSSCG00000028241	V-set and immunoglobulin domain-containing protein 4(LOC100738358)
ENSSSCG00000028322	ENSSSCG00000028322	BTG anti-proliferation factor 2(BTG2)
ENSSSCG00000028326
ENSSSCG00000028435
ENSSSCG00000028536	ENSSSCG00000028536	lipoma HMGIC fusion partner-like 2(LHFPL2)
ENSSSCG00000028711	ENSSSCG00000028711	caspase 1, apoptosis-related cysteine peptidase(CASP1)
ENSSSCG00000028760
ENSSSCG00000028986
ENSSSCG00000029140	ENSSSCG00000029140	C-C motif chemokine ligand 24(CCL24)
ENSSSCG00000029226	ENSSSCG00000029226	ubiquitin C(UBC)
ENSSSCG00000029231	ENSSSCG00000029231	leukocyte immunoglobulin-like receptor subfamily B member 3(LOC100517099)
ENSSSCG00000029371	ENSSSCG00000029371	complement C5a receptor 1(C5AR1)
ENSSSCG00000029488	ENSSSCG00000029488	A disintegrin and metalloproteinase with thrombospondin motifs 1(LOC100738012)
ENSSSCG00000029507	ENSSSCG00000029507	RasGEF domain family member 1B(RASGEF1B)
ENSSSCG00000029691
ENSSSCG00000029753	ENSSSCG00000029753	cytohesin 1 interacting protein(CYTIP)
ENSSSCG00000029855	ENSSSCG00000029855	lipoma HMGIC fusion partner(LHFP)
ENSSSCG00000029927
ENSSSCG00000029956
ENSSSCG00000030012
ENSSSCG00000030088
ENSSSCG00000030092	ENSSSCG00000030092	band 4.1-like protein 2(LOC100624689)
ENSSSCG00000030111
ENSSSCG00000030143	ENSSSCG00000030143	osteoglycin(OGN)
ENSSSCG00000030156
ENSSSCG00000030165	ENSSSCG00000030165	MAF bZIP transcription factor F(MAFF)
ENSSSCG00000030379	ENSSSCG00000030379	yippee like 1(YPEL1)
ENSSSCG00000030385
ENSSSCG00000030498	ENSSSCG00000030498	growth arrest-specific protein 2(LOC100625743)
ENSSSCG00000030582	ENSSSCG00000030582	basic leucine zipper ATF-like transcription factor(BATF)
ENSSSCG00000030638	ENSSSCG00000030638	platelet glycoprotein 4-like(LOC100511343)
ENSSSCG00000030898	ENSSSCG00000030898	MAF bZIP transcription factor B(MAFB)

## Sheet: NEWdown-regulated
	ensembl_gene_id	Transcript stable ID	gene name	Gene description	Avg C	Avg Tx	FC	p-Value
1	ENSSSCG00000000039	ENSSSCT00000000041		DNA polymerase delta interacting protein 3	35.69	17.99	0.5	0.0064
2	ENSSSCG00000000039		POLDIP3	DNA polymerase delta interacting protein 3
1	ENSSSCG00000000066	ENSSSCT00000000072		L3MBTL2 polycomb repressive complex 1 subunit	5.48	2.37	0.43	0.0033
2	ENSSSCG00000000066		L3MBTL2	L3MBTL2 polycomb repressive complex 1 subunit
1	ENSSSCG00000000117	ENSSSCT00000000123			2.09	0.74	0.36	0.005
2	ENSSSCG00000000117		LOC100737601	UPF0193 protein EVG1-like
1	ENSSSCG00000000121	ENSSSCT00000000127		galanin receptor 3	1.1	0.28	0.26	0.0007
2	ENSSSCG00000000121		LOC100623444	galanin receptor type 3
1	ENSSSCG00000000157	ENSSSCT00000000165		BPI fold containing family C	0.68	0.26	0.38	0.0068
2	ENSSSCG00000000157		BPIFC	BPI fold containing family C
1	ENSSSCG00000000209	ENSSSCT00000000223		NCK associated protein 5 like	9.78	4.17	0.43	0.0033
2	ENSSSCG00000000209		NCKAP5L	NCK associated protein 5 like
1	ENSSSCG00000000268	ENSSSCT00000000287		aladin WD repeat nucleoporin	5.07	2.43	0.48	0.0005
2	ENSSSCG00000000268		AAAS	aladin WD repeat nucleoporin
1	ENSSSCG00000000277	ENSSSCT00000000298		neuropeptide FF-amide peptide precursor	8.33	3.17	0.38	0.0044
2	ENSSSCG00000000277		NPFF	neuropeptide FF-amide peptide precursor
1	ENSSSCG00000000370	ENSSSCT00000000393		Diacylglycerol kinase alpha	10.04	4.81	0.48	0.0036
2	ENSSSCG00000000370		DGKA	diacylglycerol kinase alpha
1	ENSSSCG00000000398	ENSSSCT00000000430			0.99	0.43	0.43	0.0062
2	ENSSSCG00000000398		APON	ovarian and testicular apolipoprotein N
1	ENSSSCG00000000436	ENSSSCT00000000471			5.96	2.25	0.38	0.0007
2	ENSSSCG00000000436		LOC100520306	phosphatidylinositol 5-phosphate 4-kinase type-2 gamma
1	ENSSSCG00000000699	ENSSSCT00000000761			4.09	1.12	0.27	0.0017
2	ENSSSCG00000000699
1	ENSSSCG00000000716	ENSSSCT00000000779		potassium voltage-gated channel subfamily A member 1	13.51	1.35	0.1	0.0014
2	ENSSSCG00000000716		KCNA1	potassium voltage-gated channel subfamily A member 1
1	ENSSSCG00000000749	ENSSSCT00000000813		solute carrier family 6 member 12	9.7	0.91	0.09	0.0039
2	ENSSSCG00000000749		SLC6A12	solute carrier family 6 member 12
1	ENSSSCG00000000779	ENSSSCT00000000843		kinesin family member 21A	13.72	4.78	0.35	0.0025
2	ENSSSCG00000000779		KIF21A	kinesin family member 21A
1	ENSSSCG00000000807	ENSSSCT00000000876		solute carrier family 38 member 1	5.4	1.71	0.32	0.0095
2	ENSSSCG00000000807		SLC38A1	solute carrier family 38 member 1
1	ENSSSCG00000000848	ENSSSCT00000000925		glycosyltransferase 8 domain containing 2	335.21	120.4	0.36	0.0013
2	ENSSSCG00000000848		GLT8D2	glycosyltransferase 8 domain containing 2
1	ENSSSCG00000000893	ENSSSCT00000000977		amidohydrolase domain containing 1	7.57	2.55	0.34	0.0008
2	ENSSSCG00000000893
1	ENSSSCG00000000975	ENSSSCT00000001065		pannexin 2	0.32	0.14	0.44	0.0016
2	ENSSSCG00000000975		PANX2	pannexin 2
1	ENSSSCG00000000992	ENSSSCT00000001082		forkhead box F2	20.22	7.01	0.35	0.0003
2	ENSSSCG00000000992
1	ENSSSCG00000001131	ENSSSCT00000001227	BTN2A2	Sus scrofa butyrophilin subfamily 2 member A2	1.86	0.49	0.26	0.0094
2	ENSSSCG00000001131		LOC100626604	butyrophilin subfamily 2 member A2
1	ENSSSCG00000001203	ENSSSCT00000001301		zinc finger and SCAN domain containing 9	3.55	1.48	0.42	0.0085
2	ENSSSCG00000001203		ZSCAN9	zinc finger and SCAN domain containing 9
1	ENSSSCG00000001204	ENSSSCT00000001302	ZKSCAN4	Sus scrofa zinc finger with KRAB and SCAN domains 4	2.58	1.17	0.45	0.0071
2	ENSSSCG00000001204
1	ENSSSCG00000001206	ENSSSCT00000001304		zinc finger and SCAN domain containing 26	4.39	2.21	0.5	0.0061
2	ENSSSCG00000001206
1	ENSSSCG00000001411	ENSSSCT00000001547	APOM-002	Apolipoprotein M	2.77	1.05	0.38	0.005
2	ENSSSCG00000001411		APOM	apolipoprotein M
1	ENSSSCG00000001440	ENSSSCT00000034905		notch 4	9.54	4.36	0.46	0.0047
2	ENSSSCG00000001440		NOTCH4	notch 4
1	ENSSSCG00000001473	ENSSSCT00000001640		collagen type XI alpha 2 chain	2822.23	515.65	0.18	0.0064
2	ENSSSCG00000001473		COL11A2	collagen type XI alpha 2 chain
1	ENSSSCG00000001475	ENSSSCT00000001644			141.72	68.72	0.48	0.0003
2	ENSSSCG00000001475		SLC39A7	solute carrier family 39 member 7
1	ENSSSCG00000001634	ENSSSCT00000001817			0.93	0.27	0.29	0.0008
2	ENSSSCG00000001634
1	ENSSSCG00000001637	ENSSSCT00000001821		guanylate cyclase activator 1B	3.68	1.59	0.43	0.0035
2	ENSSSCG00000001637		GUCA1B	guanylate cyclase activator 1B
1	ENSSSCG00000001680	ENSSSCT00000001875			9.38	3.98	0.42	0.0006
2	ENSSSCG00000001680		ABCC10	ATP binding cassette subfamily C member 10
1	ENSSSCG00000001681	ENSSSCT00000001876			13.08	6.32	0.48	0.0025
2	ENSSSCG00000001681		LOC100736948	multidrug resistance-associated protein 7
1	ENSSSCG00000001765	ENSSSCT00000001974		ADAM metallopeptidase with thrombospondin type 1 motif 7	5.82	2.11	0.36	0.0035
2	ENSSSCG00000001765		ADAMTS7	ADAM metallopeptidase with thrombospondin type 1 motif 7
1	ENSSSCG00000001767	ENSSSCT00000001977			4.48	1.53	0.34	0.0118
2	ENSSSCG00000001767		LOC100153192	A disintegrin and metalloproteinase with thrombospondin motifs 7-like
1	ENSSSCG00000001822	ENSSSCT00000031481		RCC1 domain containing 1	1.36	0.61	0.45	0.0015
2	ENSSSCG00000001822		RCCD1	RCC1 domain containing 1
1	ENSSSCG00000001832	ENSSSCT00000002052		aggrecan	2029.13	385.98	0.19	0.0088
2	ENSSSCG00000001832		ACAN	aggrecan
1	ENSSSCG00000001834	ENSSSCT00000002056		milk fat globule-EGF factor 8 protein	793.44	362.69	0.46	0.0025
2	ENSSSCG00000001834		MFGE8	milk fat globule-EGF factor 8 protein
1	ENSSSCG00000001847	ENSSSCT00000002070		mesoderm posterior bHLH transcription factor 1	2.65	1.09	0.41	0.003
2	ENSSSCG00000001847		MESP1	mesoderm posterior bHLH transcription factor 1
1	ENSSSCG00000001885	ENSSSCT00000002110		chromosome 15 open reading frame 39	5.36	2.7	0.5	0.0005
2	ENSSSCG00000001885		C7H15orf39	chromosome 7 open reading frame, human C15orf39
1	ENSSSCG00000002028	ENSSSCT00000036377	CMTM5-002	CKLF-like MARVEL transmembrane domain containing 5	3.45	0.68	0.2	0.01
2	ENSSSCG00000002028		CMTM5	CKLF like MARVEL transmembrane domain containing 5
1	ENSSSCG00000002368	ENSSSCT00000002632		latent transforming growth factor beta binding protein 2	20.26	6.19	0.31	0.0098
2	ENSSSCG00000002368		LTBP2	latent transforming growth factor beta binding protein 2
1	ENSSSCG00000002546	ENSSSCT00000002829		X-ray repair cross complementing 3	4.71	1.44	0.31	0.0043
2	ENSSSCG00000002546		XRCC3	X-ray repair cross complementing 3
1	ENSSSCG00000002555	ENSSSCT00000002840		jagged 2	8.95	3.52	0.39	0.007
2	ENSSSCG00000002555		JAG2	jagged 2
1	ENSSSCG00000002621	ENSSSCT00000002908		translocation associated membrane protein 2	42.04	15.45	0.37	0.0029
2	ENSSSCG00000002621		TRAM2	translocation associated membrane protein 2
1	ENSSSCG00000002635	ENSSSCT00000002924		spire type actin nucleation factor 2	1.56	0.76	0.48	0.0078
2	ENSSSCG00000002635		SPIRE2	spire homolog 2 (Drosophila)
1	ENSSSCG00000002637	ENSSSCT00000002927			2.13	0.56	0.26	0.0033
2	ENSSSCG00000002637		DBNDD1	dysbindin domain containing 1
1	ENSSSCG00000002764	ENSSSCT00000003062		sphingomyelin phosphodiesterase 3	12.89	2.04	0.16	0.0003
2	ENSSSCG00000002764		SMPD3	sphingomyelin phosphodiesterase 3
1	ENSSSCG00000002783	ENSSSCT00000003081		solute carrier family 9 member A5	7.48	3.22	0.43	0.0005
2	ENSSSCG00000002783		SLC9A5	solute carrier family 9 member A5
1	ENSSSCG00000002786	ENSSSCT00000003084		engulfment and cell motility 3	4.64	2.15	0.46	0.0001
2	ENSSSCG00000002786		ELMO3	engulfment and cell motility 3
1	ENSSSCG00000002788	ENSSSCT00000003086		exocyst complex component 3 like 1	4.82	1.91	0.4	0.0002
2	ENSSSCG00000002788		EXOC3L1	exocyst complex component 3 like 1
1	ENSSSCG00000002847	ENSSSCT00000003148		glutamic--pyruvic transaminase 2	9.9	2.44	0.25	0.0053
2	ENSSSCG00000002847		GPT2	glutamic--pyruvic transaminase 2
1	ENSSSCG00000002997	ENSSSCT00000003329			329.56	94.49	0.29	0.0031
2	ENSSSCG00000002997		MIA	melanoma inhibitory activity
1	ENSSSCG00000003040	ENSSSCT00000003377		Rho guanine nucleotide exchange factor 1	58.09	25.97	0.45	0.0008
2	ENSSSCG00000003040		LOC100518073	rho guanine nucleotide exchange factor 1
1	ENSSSCG00000003054	ENSSSCT00000003391		zinc finger protein 575	1.83	0.65	0.35	0.0016
2	ENSSSCG00000003054
1	ENSSSCG00000003097	ENSSSCT00000003436		Myb related transcription factor, partner of profilin	1.78	0.87	0.49	0.0004
2	ENSSSCG00000003097		MYPOP	Myb related transcription factor, partner of profilin
1	ENSSSCG00000003108	ENSSSCT00000003447		neuronal PAS domain protein 1	0.62	0.2	0.32	0.0013
2	ENSSSCG00000003108		NPAS1	neuronal PAS domain protein 1
1	ENSSSCG00000003113	ENSSSCT00000003453		complement component 5a receptor 2	12.2	4.61	0.38	0.0021
2	ENSSSCG00000003113		C5AR2	complement component 5a receptor 2
1	ENSSSCG00000003146	ENSSSCT00000003491		netrin 5	0.69	0.31	0.46	0.0047
2	ENSSSCG00000003146		LOC100524377	netrin-5
1	ENSSSCG00000003214	ENSSSCT00000003569		potassium voltage-gated channel subfamily C member 3	0.3	0.08	0.25	0.006
2	ENSSSCG00000003214		KCNC3	potassium voltage-gated channel subfamily C member 3
1	ENSSSCG00000003233	ENSSSCT00000003592		zinc finger protein 175	2.18	0.91	0.42	0.0061
2	ENSSSCG00000003233		ZNF175	zinc finger protein 175
1	ENSSSCG00000003238	ENSSSCT00000003596		sperm acrosome associated 6	1.96	0.81	0.41	0.0016
2	ENSSSCG00000003238
1	ENSSSCG00000003287	ENSSSCT00000003651			2.65	1.13	0.43	0.0026
2	ENSSSCG00000003287		BRSK1	BR serine/threonine kinase 1
1	ENSSSCG00000003340	ENSSSCT00000003709		ceramide-1-phosphate transfer protein	4.08	1.76	0.43	0.0056
2	ENSSSCG00000003340		CPTP	ceramide-1-phosphate transfer protein
1	ENSSSCG00000003341	ENSSSCT00000003710	TAS1R3-201	taste 1 receptor member 3	1.26	0.36	0.29	0.0028
2	ENSSSCG00000003341		TAS1R3	taste 1 receptor member 3
1	ENSSSCG00000003345	ENSSSCT00000003714		transmembrane protein 88B	0.91	0.42	0.45	0.0098
2	ENSSSCG00000003345		TMEM88B	transmembrane protein 88B
1	ENSSSCG00000003421	ENSSSCT00000003795		F-box protein 44	10.96	4.46	0.41	0.0061
2	ENSSSCG00000003421		FBXO44	F-box protein 44
1	ENSSSCG00000003439	ENSSSCT00000003817		dehydrogenase/reductase 3	206.36	76.19	0.37	0.0006
2	ENSSSCG00000003439		DHRS3	dehydrogenase/reductase 3
1	ENSSSCG00000003440	ENSSSCT00000003820		arylacetamide deacetylase like 4	1.93	0.49	0.26	0.0018
2	ENSSSCG00000003440		AADACL4	arylacetamide deacetylase like 4
1	ENSSSCG00000003456	ENSSSCT00000003839			0.68	0.26	0.39	0.0005
2	ENSSSCG00000003456
1	ENSSSCG00000003472	ENSSSCT00000003858		Rho guanine nucleotide exchange factor 19	38.42	9.77	0.25	0.0008
2	ENSSSCG00000003472		ARHGEF19	Rho guanine nucleotide exchange factor 19
1	ENSSSCG00000003549	ENSSSCT00000003942		low density lipoprotein receptor adaptor protein 1	19.96	8.42	0.42	0.0015
2	ENSSSCG00000003549		LDLRAP1	low density lipoprotein receptor adaptor protein 1
1	ENSSSCG00000003592	ENSSSCT00000003987		syndecan 3	93.85	38.08	0.41	0.0076
2	ENSSSCG00000003592		SDC3	syndecan 3
1	ENSSSCG00000003651	ENSSSCT00000004047		rhomboid like 2	6.51	2.58	0.4	0.0004
2	ENSSSCG00000003651		RHBDL2	rhomboid like 2
1	ENSSSCG00000003681	ENSSSCT00000004079		twisted gastrulation BMP signaling modulator 1	194.67	84.9	0.44	0.0008
2	ENSSSCG00000003681		TWSG1	twisted gastrulation BMP signaling modulator 1
1	ENSSSCG00000003755	ENSSSCT00000004157		mucolipin 2	17.52	6.95	0.4	0.0012
2	ENSSSCG00000003755		MCOLN2	mucolipin 2
1	ENSSSCG00000003802	ENSSSCT00000004207			14.36	4.37	0.3	0.002
2	ENSSSCG00000003802		SLC35D1	solute carrier family 35 member D1
1	ENSSSCG00000003848	ENSSSCT00000004260		LDL receptor related protein 8	11.66	4.36	0.37	0.0041
2	ENSSSCG00000003848		LRP8	LDL receptor related protein 8
1	ENSSSCG00000004017	ENSSSCT00000027970		FERM domain containing 1	1.46	0.26	0.17	0.006
2	ENSSSCG00000004017		FRMD1	FERM domain containing 1
1	ENSSSCG00000004089	ENSSSCT00000004520		required for meiotic nuclear division 1 homolog	5.28	2.44	0.46	0.0005
2	ENSSSCG00000004089		RMND1	required for meiotic nuclear division 1 homolog
1	ENSSSCG00000004191	ENSSSCT00000004630		monooxygenase DBH like 1	35.15	5.73	0.16	0.0002
2	ENSSSCG00000004191		MOXD1	monooxygenase DBH like 1
1	ENSSSCG00000004225	ENSSSCT00000004670		tumor protein D52-like 1	24.83	1.95	0.08	0.0087
2	ENSSSCG00000004225		TPD52L1	tumor protein D52-like 1
1	ENSSSCG00000004291	ENSSSCT00000004745		5'-nucleotidase ecto	164.26	67.44	0.41	0.0024
2	ENSSSCG00000004291		NT5E	5'-nucleotidase ecto
1	ENSSSCG00000004422	ENSSSCT00000004887		WNT1 inducible signaling pathway protein 3	18.04	2.94	0.16	0.0034
2	ENSSSCG00000004422		WISP3	WNT1 inducible signaling pathway protein 3
1	ENSSSCG00000004485	ENSSSCT00000004956		CD109 molecule	141.75	47.17	0.33	0.0036
2	ENSSSCG00000004485		CD109	CD109 molecule
1	ENSSSCG00000004584	ENSSSCT00000005063	GCNT3	glucosaminyl (N-acetyl) transferase 3, mucin type [Source:HGNC Symbol;Acc:HGNC:4205]	1.04	0.22	0.21	0.0002
2	ENSSSCG00000004584		GCNT3	glucosaminyl (N-acetyl) transferase 3, mucin type
1	ENSSSCG00000004622	ENSSSCT00000024996		G protein subunit beta 5	22.8	11.23	0.49	0.0023
2	ENSSSCG00000004622		GNB5	G protein subunit beta 5
1	ENSSSCG00000004711	ENSSSCT00000005203		leucine carboxyl methyltransferase 2	3.82	1.8	0.47	0.0107
2	ENSSSCG00000004711		LCMT2	leucine carboxyl methyltransferase 2
1	ENSSSCG00000004928	ENSSSCT00000005438	CILP	cartilage intermediate layer protein	1019.11	69.45	0.07	0.0051
2	ENSSSCG00000004928		CILP	cartilage intermediate layer protein
1	ENSSSCG00000004948	ENSSSCT00000005460		SMAD family member 6	9.58	4.55	0.48	0.0002
2	ENSSSCG00000004948		SMAD6	SMAD family member 6
1	ENSSSCG00000005002	ENSSSCT00000005517			1.25	0.23	0.18	0.0013
2	ENSSSCG00000005002		MDGA2	MAM domain containing glycosylphosphatidylinositol anchor 2
1	ENSSSCG00000005050	ENSSSCT00000005567			1.13	0.48	0.43	0.007
2	ENSSSCG00000005050
1	ENSSSCG00000005152	ENSSSCT00000005680	IFN-DELTA-2-001	interferon-delta-2 precursor	4.33	1.92	0.44	0.0008
2	ENSSSCG00000005152		IFN-DELTA-2	interferon-delta-2
1	ENSSSCG00000005315	ENSSSCT00000005853		carbonic anhydrase 9	62.77	13.73	0.22	0.001
2	ENSSSCG00000005315		CA9	carbonic anhydrase 9
1	ENSSSCG00000005320	ENSSSCT00000005859		RGP1 homolog, RAB6A GEF complex partner 1	10.19	2.9	0.28	0.0103
2	ENSSSCG00000005320		RGP1	RGP1 homolog, RAB6A GEF complex partner 1
1	ENSSSCG00000005361	ENSSSCT00000005901		aldehyde dehydrogenase 1 family member B1	3.85	1.26	0.33	0.0081
2	ENSSSCG00000005361		ALDH1B1	aldehyde dehydrogenase 1 family member B1
1	ENSSSCG00000005490	ENSSSCT00000006036			8.52	2.83	0.33	0.001
2	ENSSSCG00000005490
1	ENSSSCG00000005577	ENSSSCT00000006130			2.9	1.02	0.35	0.0025
2	ENSSSCG00000005577		LOC100156463	zinc finger and BTB domain-containing protein 26
1	ENSSSCG00000005593	ENSSSCT00000006149	OLFML2A-201	Olfactomedin-like protein 2A	11.27	5.01	0.44	0.0069
2	ENSSSCG00000005593		OLFML2A	olfactomedin like 2A
1	ENSSSCG00000005655	ENSSSCT00000006218		WD repeat domain 34	18.45	9.18	0.5	0.0001
2	ENSSSCG00000005655		WDR34	WD repeat domain 34
1	ENSSSCG00000005657	ENSSSCT00000022333		protein kinase N3	13.52	4.51	0.33	0.0013
2	ENSSSCG00000005657		PKN3	protein kinase N3
1	ENSSSCG00000005710	ENSSSCT00000006282		laminin subunit gamma 3	6.62	1.78	0.27	0.0044
2	ENSSSCG00000005710
1	ENSSSCG00000005896	ENSSSCT00000006475		leucine rich repeat containing 24	3.81	1.87	0.49	0.0006
2	ENSSSCG00000005896		LRRC24	leucine rich repeat containing 24
1	ENSSSCG00000005900	ENSSSCT00000006479		glutamic--pyruvic transaminase	7.61	3.68	0.48	0.0016
2	ENSSSCG00000005900		GPT	glutamic--pyruvic transaminase
1	ENSSSCG00000006101	ENSSSCT00000006692	RAD54B	RAD54 homolog B	1.08	0.5	0.46	0.0041
2	ENSSSCG00000006101		RAD54B	RAD54 homolog B (S. cerevisiae)
1	ENSSSCG00000006197	ENSSSCT00000006792		sulfatase 1	26.29	12.94	0.49	0.0079
2	ENSSSCG00000006197		SULF1	sulfatase 1
1	ENSSSCG00000006247	ENSSSCT00000006846		PLAG1 zinc finger	1.71	0.6	0.35	0.009
2	ENSSSCG00000006247		PLAG1	PLAG1 zinc finger
1	ENSSSCG00000006518	ENSSSCT00000007138		hyperpolarization activated cyclic nucleotide gated potassium channel 3	0.71	0.31	0.44	0.0038
2	ENSSSCG00000006518		HCN3	hyperpolarization activated cyclic nucleotide gated potassium channel 3
1	ENSSSCG00000006639	ENSSSCT00000007275		chromosome 1 open reading frame 56	1.23	0.37	0.3	0.0043
2	ENSSSCG00000006639		C4H1orf56	chromosome 4 open reading frame, human C1orf56
1	ENSSSCG00000006688	ENSSSCT00000007327		ankyrin repeat domain 35	23.45	10.9	0.47	0.0017
2	ENSSSCG00000006688		ANKRD35	ankyrin repeat domain 35
1	ENSSSCG00000006705	ENSSSCT00000007345			19.24	7.21	0.38	0.0062
2	ENSSSCG00000006705
1	ENSSSCG00000006857	ENSSSCT00000007510		collagen type XI alpha 1 chain	2584.52	927.31	0.36	0.0089
2	ENSSSCG00000006857		COL11A1	collagen type XI alpha 1 chain
1	ENSSSCG00000006957	ENSSSCT00000007622		rhophilin Rho GTPase binding protein 1	1.78	0.47	0.26	0.0097
2	ENSSSCG00000006957		RHPN1	rhophilin Rho GTPase binding protein 1
1	ENSSSCG00000007052	ENSSSCT00000007723		fermitin family member 1	2.4	0.88	0.37	0.0049
2	ENSSSCG00000007052		FERMT1	fermitin family member 1
1	ENSSSCG00000007112	ENSSSCT00000007784		paired box 1	70.59	31.61	0.45	0.007
2	ENSSSCG00000007112		PAX1	paired box 1
1	ENSSSCG00000007116	ENSSSCT00000007788		CD93 molecule	40.46	18.73	0.46	0.0033
2	ENSSSCG00000007116		CD93	CD93 molecule
1	ENSSSCG00000007232	ENSSSCT00000007912			1.42	0.47	0.33	0.0107
2	ENSSSCG00000007232		DUSP15	dual specificity phosphatase 15
1	ENSSSCG00000007239	ENSSSCT00000007920	CCM2L	CCM2 like scaffolding protein	1.98	0.73	0.37	0.0101
2	ENSSSCG00000007239		CCM2L	CCM2 like scaffolding protein
1	ENSSSCG00000007291	ENSSSCT00000007977		ER degradation enhancing alpha-mannosidase like protein 2	50.65	23.72	0.47	0.0074
2	ENSSSCG00000007291		EDEM2	ER degradation enhancing alpha-mannosidase like protein 2
1	ENSSSCG00000007344	ENSSSCT00000008036		KIAA1755	3.8	1.41	0.37	0.0023
2	ENSSSCG00000007344		KIAA1755	KIAA1755 ortholog
1	ENSSSCG00000007385	ENSSSCT00000008083		potassium voltage-gated channel modifier subfamily S member 1	5.4	2.4	0.44	0.0063
2	ENSSSCG00000007385		KCNS1	potassium voltage-gated channel modifier subfamily S member 1
1	ENSSSCG00000007387	ENSSSCT00000031073			3.1	0.71	0.23	0.0109
2	ENSSSCG00000007387		LOC396757	trappin 8
1	ENSSSCG00000007454	ENSSSCT00000008158		zinc finger MYND-type containing 8	7.58	3.23	0.43	0.0106
2	ENSSSCG00000007454		ZMYND8	zinc finger MYND-type containing 8
1	ENSSSCG00000007531	ENSSSCT00000008262		family with sequence similarity 217 member B	3.47	1.49	0.43	0.0002
2	ENSSSCG00000007531		FAM217B	family with sequence similarity 217 member B
1	ENSSSCG00000007670	ENSSSCT00000008410		actin like 6B	2.91	1.34	0.46	0.0062
2	ENSSSCG00000007670		ACTL6B	actin like 6B
1	ENSSSCG00000007671	ENSSSCT00000008411		transferrin receptor 2	0.44	0.16	0.36	0.0065
2	ENSSSCG00000007671		TFR2	transferrin receptor 2
1	ENSSSCG00000007712	ENSSSCT00000008455	DNAJC30	DnaJ heat shock protein family	3.72	1.73	0.46	0.0073
2	ENSSSCG00000007712		DNAJC30	DnaJ heat shock protein family (Hsp40) member C30
1	ENSSSCG00000007765	ENSSSCT00000008512		protease, serine 53	2.79	1.13	0.41	0.0018
2	ENSSSCG00000007765		PRSS53	protease, serine 53
1	ENSSSCG00000007772	ENSSSCT00000008519		syntaxin 1B	2.53	0.86	0.34	0.0011
2	ENSSSCG00000007772
1	ENSSSCG00000007807	ENSSSCT00000035733		CD19 molecule	0.66	0.18	0.27	0.0033
2	ENSSSCG00000007807		CD19	CD19 molecule
1	ENSSSCG00000007872	ENSSSCT00000008627		xylosyltransferase 1	56.65	21.08	0.37	0.0077
2	ENSSSCG00000007872		XYLT1	xylosyltransferase 1
1	ENSSSCG00000007920	ENSSSCT00000008680			4.94	2.32	0.47	0.0021
2	ENSSSCG00000007920		EEF2KMT	eukaryotic elongation factor 2 lysine methyltransferase
1	ENSSSCG00000008006	ENSSSCT00000008774		F-box and leucine rich repeat protein 16	0.51	0.21	0.4	0.0021
2	ENSSSCG00000008006
1	ENSSSCG00000008021	ENSSSCT00000008790		transmembrane protein 204	11.95	3.81	0.32	0
2	ENSSSCG00000008021		TMEM204	transmembrane protein 204
1	ENSSSCG00000008036	ENSSSCT00000008805		synaptogyrin 3	14.66	4.48	0.31	0.0081
2	ENSSSCG00000008036		SYNGR3	synaptogyrin 3
1	ENSSSCG00000008038	ENSSSCT00000008809	NHE-RF2	Na (+) exchange regulatory cofactor	52.93	16.52	0.31	0
2	ENSSSCG00000008038		SLC9A3R2	SLC9A3 regulator 2
1	ENSSSCG00000008055	ENSSSCT00000008827		chromosome 16 open reading frame 59	4.35	2.18	0.5	0.0039
2	ENSSSCG00000008055		C3H16orf59	chromosome 3 open reading frame, human C16orf59
1	ENSSSCG00000008062	ENSSSCT00000008835			11.62	2.77	0.24	0.0004
2	ENSSSCG00000008062
1	ENSSSCG00000008081	ENSSSCT00000008854		BARX homeobox 1	40.77	16.9	0.41	0.0027
2	ENSSSCG00000008081		BARX1	BARX homeobox 1
1	ENSSSCG00000008101	ENSSSCT00000008874			160.08	70.49	0.44	0.0054
2	ENSSSCG00000008101		FBLN7	fibulin 7
1	ENSSSCG00000008114	ENSSSCT00000008890			1.45	0.68	0.47	0.0053
2	ENSSSCG00000008114
1	ENSSSCG00000008171	ENSSSCT00000008948			18.42	8.44	0.46	0.0088
2	ENSSSCG00000008171		NPAS2	neuronal PAS domain protein 2
1	ENSSSCG00000008263	ENSSSCT00000009049		meiosis 1 associated protein	3.19	0.36	0.11	0.0085
2	ENSSSCG00000008263		M1AP	meiosis 1 associated protein
1	ENSSSCG00000008266	ENSSSCT00000009052			115.61	38.06	0.33	0.0051
2	ENSSSCG00000008266		LOXL3	lysyl oxidase like 3
1	ENSSSCG00000008267	ENSSSCT00000009053			150.57	57.8	0.38	0.0016
2	ENSSSCG00000008267		HTRA2	HtrA serine peptidase 2
1	ENSSSCG00000008281	ENSSSCT00000009070			39.69	16.33	0.41	0.0016
2	ENSSSCG00000008281
1	ENSSSCG00000008313	ENSSSCT00000009104			37.83	18.63	0.49	0.0084
2	ENSSSCG00000008313		LOC100739240	dysferlin-like
1	ENSSSCG00000008545	ENSSSCT00000009350		zinc finger protein 512	7.27	3.36	0.46	0.0118
2	ENSSSCG00000008545		ZNF512	zinc finger protein 512
1	ENSSSCG00000008586	ENSSSCT00000009396		tumor protein p53 inducible protein 3	1.68	0.6	0.36	0.004
2	ENSSSCG00000008586		TP53I3	tumor protein p53 inducible protein 3
1	ENSSSCG00000008723	ENSSSCT00000009543	HTRA3-201	probable serine protease HTRA3 precursor	236.05	60.44	0.26	0.0004
2	ENSSSCG00000008723		HTRA3	HtrA serine peptidase 3
1	ENSSSCG00000009055	ENSSSCT00000009919		ELMO domain containing 2	3.56	1.77	0.5	0.0002
2	ENSSSCG00000009055
1	ENSSSCG00000009071	ENSSSCT00000009936		jade family PHD finger 1	10.89	5.17	0.47	0.0009
2	ENSSSCG00000009071		JADE1	jade family PHD finger 1
1	ENSSSCG00000009138	ENSSSCT00000010006		complement factor I	31.21	14.15	0.45	0.0106
2	ENSSSCG00000009138		CFI	complement factor I
1	ENSSSCG00000009373	ENSSSCT00000010270		solute carrier family 25 member 2	7.47	2.91	0.39	0.0111
2	ENSSSCG00000009373		SLC25A15	solute carrier family 25 member 15
1	ENSSSCG00000009388	ENSSSCT00000010287		potassium channel regulator	1.37	0.3	0.22	0.0035
2	ENSSSCG00000009388		KCNRG	potassium channel regulator
1	ENSSSCG00000009402	ENSSSCT00000010301		lysophosphatidic acid receptor 6	16.68	7.67	0.46	0.0108
2	ENSSSCG00000009402
1	ENSSSCG00000009438	ENSSSCT00000010345		kelch repeat and BTB domain containing 6	2.51	1.22	0.49	0.0066
2	ENSSSCG00000009438		LOC100154105	kelch repeat and BTB domain-containing protein 6
1	ENSSSCG00000009616	ENSSSCT00000010539	HR-201	protein hairless	16.01	7.32	0.46	0.0045
2	ENSSSCG00000009616		HR	hair growth associated
1	ENSSSCG00000009668	ENSSSCT00000010601	CLU-201	clusterin precursor	2748.71	1196.51	0.44	0.0008
2	ENSSSCG00000009668		CLU	clusterin
1	ENSSSCG00000009755	ENSSSCT00000010695		acetoacetyl-CoA synthetase	6.86	2.71	0.39	0
2	ENSSSCG00000009755		AACS	acetoacetyl-CoA synthetase
1	ENSSSCG00000009774	ENSSSCT00000010716		chromosome 12 open reading frame 65	9	3.83	0.43	0.0018
2	ENSSSCG00000009774		C14H12orf65	chromosome 14 open reading frame, human C12orf65
1	ENSSSCG00000009807	ENSSSCT00000010750		ras homolog family member F, filopodia associated	8.37	3.73	0.45	0.0006
2	ENSSSCG00000009807		RHOF	ras homolog family member F, filopodia associated
1	ENSSSCG00000009822	ENSSSCT00000010765	FAM216A-201	family with sequence similarity 216 member A	9.58	4.35	0.45	0.0002
2	ENSSSCG00000009822		FAM216A	family with sequence similarity 216 member A
1	ENSSSCG00000009832	ENSSSCT00000010776		family with sequence similarity 109 member A	2.42	0.86	0.36	0.0008
2	ENSSSCG00000009832		FAM109A	family with sequence similarity 109 member A
1	ENSSSCG00000009862	ENSSSCT00000010810		ring finger protein, transmembrane 2	3.39	1.19	0.35	0.0033
2	ENSSSCG00000009862		RNFT2	ring finger protein, transmembrane 2
1	ENSSSCG00000009901	ENSSSCT00000010851		sirtuin 4	2.35	1.01	0.43	0.0038
2	ENSSSCG00000009901		SIRT4	sirtuin 4
1	ENSSSCG00000009930	ENSSSCT00000010882		glycolipid transfer protein	40.32	16.25	0.4	0.0044
2	ENSSSCG00000009930		GLTP	glycolipid transfer protein
1	ENSSSCG00000010048	ENSSSCT00000011009		RAB36, member RAS oncogene family	4.88	2.07	0.42	0
2	ENSSSCG00000010048		RAB36	RAB36, member RAS oncogene family
1	ENSSSCG00000010086	ENSSSCT00000011047		coiled-coil domain containing 116	1.32	0.42	0.32	0.0071
2	ENSSSCG00000010086
1	ENSSSCG00000010099	ENSSSCT00000011060			0.98	0.35	0.36	0.0005
2	ENSSSCG00000010099		LOC100510930	tubulin alpha-3 chain
1	ENSSSCG00000010259	ENSSSCT00000011229		trypsin domain containing 1	3.46	1.53	0.44	0.0066
2	ENSSSCG00000010259		TYSND1	trypsin domain containing 1
1	ENSSSCG00000010278	ENSSSCT00000011250			6.1	2.25	0.37	0.0052
2	ENSSSCG00000010278		CDH23	cadherin related 23
1	ENSSSCG00000010370	ENSSSCT00000036479			1056.24	234.3	0.22	0.0019
2	ENSSSCG00000010370		ANXA8	annexin A8
1	ENSSSCG00000010371	ENSSSCT00000031958		anthrax toxin receptor-like	1.44	0.28	0.19	0.0016
2	ENSSSCG00000010371		ANTXRL	anthrax toxin receptor-like
1	ENSSSCG00000010527	ENSSSCT00000011517		MARVEL domain containing 1	120.45	55.97	0.46	0.0027
2	ENSSSCG00000010527
1	ENSSSCG00000010581	ENSSSCT00000011574		pleckstrin and Sec7 domain containing	0.49	0.2	0.41	0.0004
2	ENSSSCG00000010581		PSD	pleckstrin and Sec7 domain containing
1	ENSSSCG00000010589	ENSSSCT00000011583	SFXN2	sideroflexin 2	2.52	0.6	0.24	0.0049
2	ENSSSCG00000010589		SFXN2	sideroflexin 2
1	ENSSSCG00000010698	ENSSSCT00000036459	FGFR2	fibroblast growth factor receptor 2 precursor	16.55	6.88	0.42	0.0097
2	ENSSSCG00000010698		FGFR2	fibroblast growth factor receptor 2
1	ENSSSCG00000010703	ENSSSCT00000011709		HtrA serine peptidase 1	531.05	243.29	0.46	0.0011
2	ENSSSCG00000010703		HTRA1	HtrA serine peptidase 1
1	ENSSSCG00000010746	ENSSSCT00000011758		ADAM metallopeptidase domain 12	14.06	6.3	0.45	0.0067
2	ENSSSCG00000010746		ADAM12	ADAM metallopeptidase domain 12
1	ENSSSCG00000010797	ENSSSCT00000011813		glutamyl-tRNA synthetase 2, mitochondrial	6.97	3.39	0.49	0.0124
2	ENSSSCG00000010797		EARS2	glutamyl-tRNA synthetase 2, mitochondrial
1	ENSSSCG00000010854	ENSSSCT00000011876		transmembrane protein 63A	15.14	7.32	0.48	0.0007
2	ENSSSCG00000010854		TMEM63A	transmembrane protein 63A
1	ENSSSCG00000011030	ENSSSCT00000012072			0.5	0.22	0.45	0.0015
2	ENSSSCG00000011030
1	ENSSSCG00000011098	ENSSSCT00000012145			2.84	0.67	0.24	0.0053
2	ENSSSCG00000011098		LOC100512980	ATP-dependent RNA helicase DDX25
1	ENSSSCG00000011216	ENSSSCT00000012282		leucine rich repeat containing 3B	2.78	0.54	0.19	0.0084
2	ENSSSCG00000011216		LRRC3B	leucine rich repeat containing 3B
1	ENSSSCG00000011333	ENSSSCT00000012410	LOC100516109	death domain-containing membrane protein NRADD	14.57	6.93	0.48	0.0098
2	ENSSSCG00000011333		LOC100516109	death domain-containing membrane protein NRADD
1	ENSSSCG00000011346	ENSSSCT00000012423			6.67	3.11	0.47	0.0005
2	ENSSSCG00000011346
1	ENSSSCG00000011392	ENSSSCT00000012470		family with sequence similarity 212 member A	11.71	5.13	0.44	0.0012
2	ENSSSCG00000011392		FAM212A	family with sequence similarity 212 member A
1	ENSSSCG00000011403	ENSSSCT00000012482	GCN5-related	N-acetyltransferase 6	50.42	24.54	0.49	0.0008
2	ENSSSCG00000011403		HYAL3	hyaluronoglucosaminidase 3
1	ENSSSCG00000011404	ENSSSCT00000012484	HYAL1-201	hyaluronidase-1 precursor	27.92	13.84	0.5	0.0014
2	ENSSSCG00000011404		HYAL1	hyaluronoglucosaminidase 1
1	ENSSSCG00000011413	ENSSSCT00000012493		chromosome 3 open reading frame 18	7.02	0.97	0.14	0.0008
2	ENSSSCG00000011413		C13H3orf18	chromosome 13 open reading frame, human C3orf18
1	ENSSSCG00000011592	ENSSSCT00000012688		plexin D1	16.83	7.6	0.45	0.0025
2	ENSSSCG00000011592		PLXND1	plexin D1
1	ENSSSCG00000011618	ENSSSCT00000012715	GATA2-201	GATA binding protein 2	4.73	1.94	0.41	0.0006
2	ENSSSCG00000011618		GATA2	GATA binding protein 2
1	ENSSSCG00000011624	ENSSSCT00000012721		minichromosome maintenance complex component 2	2.35	0.89	0.38	0.0015
2	ENSSSCG00000011624		MCM2	minichromosome maintenance complex component 2
1	ENSSSCG00000011670	ENSSSCT00000012775		2-phosphoxylose phosphatase 1	143.16	67.93	0.47	0.0084
2	ENSSSCG00000011670		PXYLP1	2-phosphoxylose phosphatase 1
1	ENSSSCG00000011683	ENSSSCT00000012791		procollagen C-endopeptidase enhancer 2	299.83	128.85	0.43	0.0072
2	ENSSSCG00000011683
1	ENSSSCG00000011699	ENSSSCT00000012808		HPS3, biogenesis of lysosomal organelles complex 2 subunit 1	18.19	8.43	0.46	0.0081
2	ENSSSCG00000011699		HPS3	HPS3, biogenesis of lysosomal organelles complex 2 subunit 1
1	ENSSSCG00000011700	ENSSSCT00000033166		ceruloplasmin	574.67	86.28	0.15	0.003
2	ENSSSCG00000011700		CP	ceruloplasmin
1	ENSSSCG00000011787	ENSSSCT00000012899		MAGE family member F1	24.58	11.72	0.48	0.0035
2	ENSSSCG00000011787		MAGEF1	MAGE family member F1
1	ENSSSCG00000011812	ENSSSCT00000012924		tumor protein p63 regulated 1	3.17	1.1	0.35	0.0042
2	ENSSSCG00000011812		TPRG1	tumor protein p63 regulated 1
1	ENSSSCG00000011813	ENSSSCT00000012925		prolyl 3-hydroxylase 2	177.36	80.55	0.45	0.0107
2	ENSSSCG00000011813		P3H2	prolyl 3-hydroxylase 2
1	ENSSSCG00000011922	ENSSSCT00000013046			59.32	16.82	0.28	0.0125
2	ENSSSCG00000011922		LOC100739776	brother of CDO-like
1	ENSSSCG00000012319	ENSSSCT00000013470			86.98	35.13	0.4	0.003
2	ENSSSCG00000012319		LOC100523107	melanoma-associated antigen D4
1	ENSSSCG00000012350	ENSSSCT00000013505		MAGE family member H1	25.2	12.36	0.49	0.0048
2	ENSSSCG00000012350		MAGEH1	MAGE family member H1
1	ENSSSCG00000012482	ENSSSCT00000033221		sushi repeat containing protein, X-linked 2	239.44	69.69	0.29	0.0013
2	ENSSSCG00000012482		SRPX2	sushi repeat containing protein, X-linked 2
1	ENSSSCG00000012766	ENSSSCT00000013956		biglycan	14795.5	7176.28	0.49	0.0028
2	ENSSSCG00000012766		BGN	biglycan
1	ENSSSCG00000012848	ENSSSCT00000014043		EPS8 like 2	1.14	0.08	0.07	0.0069
2	ENSSSCG00000012848
1	ENSSSCG00000012869	ENSSSCT00000014066			10.71	3.29	0.31	0.0028
2	ENSSSCG00000012869		LOC100518411	anoctamin-1
1	ENSSSCG00000012950	ENSSSCT00000014155		Ras and Rab interactor 1	2.27	0.65	0.29	0.0001
2	ENSSSCG00000012950		RIN1	Ras and Rab interactor 1
1	ENSSSCG00000012975	ENSSSCT00000014183		sorting nexin 32	3.76	0.7	0.19	0.0003
2	ENSSSCG00000012975		SNX32	sorting nexin 32
1	ENSSSCG00000013049	ENSSSCT00000014263			12.05	4.93	0.41	0.0025
2	ENSSSCG00000013049		RCOR2	REST corepressor 2
1	ENSSSCG00000013087	ENSSSCT00000014305		triokinase and FMN cyclase	9.71	4.22	0.43	0.0035
2	ENSSSCG00000013087		TKFC	triokinase and FMN cyclase
1	ENSSSCG00000013266	ENSSSCT00000014490		LARGE xylosyl- and glucuronyltransferase 2	3.57	1.33	0.37	0.0016
2	ENSSSCG00000013266		LARGE2	LARGE xylosyl- and glucuronyltransferase 2
1	ENSSSCG00000013335	ENSSSCT00000014563		leucine rich repeat containing G protein-coupled receptor 4	23.92	6.31	0.26	0.0044
2	ENSSSCG00000013335		LGR4	leucine rich repeat containing G protein-coupled receptor 4
1	ENSSSCG00000013403	ENSSSCT00000014643		polypeptide N-acetylgalactosaminyltransferase 18	156.31	28.78	0.18	0.0089
2	ENSSSCG00000013403		GALNT18	polypeptide N-acetylgalactosaminyltransferase 18
1	ENSSSCG00000013497	ENSSSCT00000014743		ankyrin repeat domain 24	1.29	0.61	0.48	0.0001
2	ENSSSCG00000013497		ANKRD24	ankyrin repeat domain 24
1	ENSSSCG00000013531	ENSSSCT00000014778			2.44	0.95	0.39	0.002
2	ENSSSCG00000013531
1	ENSSSCG00000013595	ENSSSCT00000014849		ceramide synthase 4	12.71	6.08	0.48	0.0117
2	ENSSSCG00000013595		CERS4	ceramide synthase 4
1	ENSSSCG00000013619	ENSSSCT00000014874		SWIM-type zinc finger 7 associated protein 1	9.11	4.19	0.46	0.0062
2	ENSSSCG00000013619		SWSAP1	SWIM-type zinc finger 7 associated protein 1
1	ENSSSCG00000013718	ENSSSCT00000014984	LOC102166940	zinc finger protein 14-like	1.38	0.52	0.38	0.0035
2	ENSSSCG00000013718
1	ENSSSCG00000013760	ENSSSCT00000015034		chromosome 19 open reading frame 57	0.51	0.21	0.41	0.0019
2	ENSSSCG00000013760		C2H19orf57	chromosome 2 open reading frame, human C19orf57
1	ENSSSCG00000013858	ENSSSCT00000015137		calreticulin 3	5.37	2.46	0.46	0.002
2	ENSSSCG00000013858		CALR3	calreticulin 3
1	ENSSSCG00000013869	ENSSSCT00000015149		C3 and PZP like, alpha-2-macroglobulin domain containing 8	146.3	24.48	0.17	0.0021
2	ENSSSCG00000013869		CPAMD8	C3 and PZP like, alpha-2-macroglobulin domain containing 8
1	ENSSSCG00000013882	ENSSSCT00000015168		family with sequence similarity 129 member C	5.48	2.54	0.46	0.0066
2	ENSSSCG00000013882		FAM129C	family with sequence similarity 129 member C
1	ENSSSCG00000013933	ENSSSCT00000025987		PBX homeobox 4	0.71	0.29	0.4	0.0041
2	ENSSSCG00000013933		PBX4	PBX homeobox 4
1	ENSSSCG00000013934	ENSSSCT00000015220		cartilage intermediate layer protein 2	2258.86	648.01	0.29	0.0008
2	ENSSSCG00000013934		CILP2	cartilage intermediate layer protein 2
1	ENSSSCG00000014034	ENSSSCT00000015330		NEDD4 binding protein 3	2.2	1.01	0.46	0.004
2	ENSSSCG00000014034		N4BP3	NEDD4 binding protein 3
1	ENSSSCG00000014035	ENSSSCT00000015331	B4GALT7-201	xylosylprotein beta 1,4-galactosyltransferase, polypeptide 7 [Source:HGNC Symbol;Acc:HGNC:930]	20.1	9.23	0.46	0.0022
2	ENSSSCG00000014035		B4GALT7	beta-1,4-galactosyltransferase 7
1	ENSSSCG00000014303	ENSSSCT00000015626		jade family PHD finger 2	10.99	4.7	0.43	0.0064
2	ENSSSCG00000014303		JADE2	jade family PHD finger 2
1	ENSSSCG00000014395	ENSSSCT00000015733		protocadherin 12	6.95	1.73	0.25	0.0038
2	ENSSSCG00000014395		PCDH12	protocadherin 12
1	ENSSSCG00000014431	ENSSSCT00000015776		actin filament associated protein 1 like 1	4.73	2.1	0.44	0.0061
2	ENSSSCG00000014431		AFAP1L1	actin filament associated protein 1 like 1
1	ENSSSCG00000014439	ENSSSCT00000015784			15.59	4.12	0.26	0.003
2	ENSSSCG00000014439
1	ENSSSCG00000014622	ENSSSCT00000015972		dynein heavy chain domain 1	0.34	0.12	0.35	0.0054
2	ENSSSCG00000014622		DNHD1	dynein heavy chain domain 1
1	ENSSSCG00000014634	ENSSSCT00000015985		chromosome 11 open reading frame 42	1.7	0.4	0.24	0
2	ENSSSCG00000014634		C9H11orf42	chromosome 9 open reading frame, human C11orf42
1	ENSSSCG00000014830	ENSSSCT00000016182		cytochrome c oxidase assembly factor 4 homolog	26.4	10.73	0.41	0.0006
2	ENSSSCG00000014830		LOC100514530	cytochrome c oxidase assembly factor 4 homolog, mitochondrial
1	ENSSSCG00000014845	ENSSSCT00000016197			1.14	0.34	0.3	0.0081
2	ENSSSCG00000014845
1	ENSSSCG00000014876	ENSSSCT00000016229	MYO7A-201	unconventional myosin-VIIa	0.68	0.3	0.44	0.0111
2	ENSSSCG00000014876		MYO7A	myosin VIIA
1	ENSSSCG00000014892	ENSSSCT00000016247			2.6	1.18	0.46	0.0094
2	ENSSSCG00000014892		USP35	ubiquitin specific peptidase 35
1	ENSSSCG00000014897	ENSSSCT00000016252		family with sequence similarity 181 member B	2.28	1.01	0.44	0.0116
2	ENSSSCG00000014897		FAM181B	family with sequence similarity 181 member B
1	ENSSSCG00000014908	ENSSSCT00000016264		coiled-coil domain containing 89	3.18	0.56	0.18	0.0013
2	ENSSSCG00000014908		CCDC89	coiled-coil domain containing 89
1	ENSSSCG00000015015	ENSSSCT00000029186		Rho GTPase activating protein 20	1.66	0.52	0.31	0.002
2	ENSSSCG00000015015		ARHGAP20	Rho GTPase activating protein 20
1	ENSSSCG00000015083	ENSSSCT00000016449		FXYD domain containing ion transport regulator 6	195.78	65.19	0.33	0.0054
2	ENSSSCG00000015083		FXYD6	FXYD domain containing ion transport regulator 6
1	ENSSSCG00000015223	ENSSSCT00000016589			3	0.57	0.19	0.0009
2	ENSSSCG00000015223		LOC100523329	ATP-dependent RNA helicase DDX25
1	ENSSSCG00000015277	ENSSSCT00000016646		SRY-box 13	2.62	1.24	0.47	0.0122
2	ENSSSCG00000015277
1	ENSSSCG00000015290	ENSSSCT00000016661			16.27	7.07	0.43	0.0004
2	ENSSSCG00000015290
1	ENSSSCG00000015398	ENSSSCT00000016773			22.68	7.27	0.32	0.0048
2	ENSSSCG00000015398		LOC100739844	semaphorin-3A-like
1	ENSSSCG00000015551	ENSSSCT00000016941		regulator of G-protein signaling 8	8.06	2.33	0.29	0.0071
2	ENSSSCG00000015551		RGS8	regulator of G-protein signaling 8
1	ENSSSCG00000015753	ENSSSCT00000017154		angiopoietin 2	10.04	4.01	0.4	0.0067
2	ENSSSCG00000015753		ANGPT2	angiopoietin 2
1	ENSSSCG00000015819	ENSSSCT00000017227		phospholipid phosphatase 5	12.35	6.14	0.5	0.0005
2	ENSSSCG00000015819		PLPP5	phospholipid phosphatase 5
1	ENSSSCG00000015955	ENSSSCT00000032236		integrin subunit alpha 6	87.18	30.16	0.35	0.0008
2	ENSSSCG00000015955		ITGA6	integrin subunit alpha 6
1	ENSSSCG00000016034	ENSSSCT00000017459	COL3A1-201	collagen, type III, alpha 1	11556.5	3005.8	0.26	0.0006
2	ENSSSCG00000016034		COL3A1	collagen type III alpha 1 chain
1	ENSSSCG00000016295	ENSSSCT00000017744		neuronal guanine nucleotide exchange factor	78.62	11.78	0.15	0.0025
2	ENSSSCG00000016295		NGEF	neuronal guanine nucleotide exchange factor
1	ENSSSCG00000016436	ENSSSCT00000017897		chondroitin polymerizing factor 2	35	15.96	0.46	0.0004
2	ENSSSCG00000016436
1	ENSSSCG00000016513	ENSSSCT00000030521		KIAA1549	8.29	1.49	0.18	0.0098
2	ENSSSCG00000016513
1	ENSSSCG00000016520	ENSSSCT00000017988		cAMP responsive element binding protein 3 like 2	51.55	25.57	0.5	0.0125
2	ENSSSCG00000016520		CREB3L2	cAMP responsive element binding protein 3 like 2
1	ENSSSCG00000016548	ENSSSCT00000018018		podocalyxin like	30.69	12.55	0.41	0.001
2	ENSSSCG00000016548		PODXL	podocalyxin like
1	ENSSSCG00000016585	ENSSSCT00000024087		inosine monophosphate dehydrogenase 1	73.44	32.82	0.45	0.0004
2	ENSSSCG00000016585		IMPDH1	inosine monophosphate dehydrogenase 1
1	ENSSSCG00000016665	ENSSSCT00000023205		BMP binding endothelial regulator	37.61	13.2	0.35	0.0123
2	ENSSSCG00000016665		BMPER	BMP binding endothelial regulator
1	ENSSSCG00000016753	ENSSSCT00000018235		DNA polymerase delta 2, accessory subunit	9.72	4.83	0.5	0.0079
2	ENSSSCG00000016753		POLD2	DNA polymerase delta 2, accessory subunit
1	ENSSSCG00000016763	ENSSSCT00000018248			9.49	4.18	0.44	0.0002
2	ENSSSCG00000016763
1	ENSSSCG00000016780	ENSSSCT00000018267			1.96	0.37	0.19	0.0018
2	ENSSSCG00000016780		LOC100517978	catenin delta-2
1	ENSSSCG00000016900	ENSSSCT00000018405			26.85	8.07	0.3	0.0029
2	ENSSSCG00000016900		ESM1	endothelial cell specific molecule 1
1	ENSSSCG00000017188	ENSSSCT00000018713		zinc activated ion channel	1.48	0.39	0.27	0.0006
2	ENSSSCG00000017188		ZACN	zinc activated ion channel
1	ENSSSCG00000017250	ENSSSCT00000018779			5.39	1.89	0.35	0.0015
2	ENSSSCG00000017250		SLC39A11	solute carrier family 39 member 11
1	ENSSSCG00000017328	ENSSSCT00000018864		Rho GTPase activating protein 27	5.79	2.13	0.37	0.0027
2	ENSSSCG00000017328		ARHGAP27	Rho GTPase activating protein 27
1	ENSSSCG00000017379	ENSSSCT00000018918		ETS variant 4	22.98	7.25	0.32	0.0023
2	ENSSSCG00000017379		ETV4	ETS variant 4
1	ENSSSCG00000017392	ENSSSCT00000018932	C-C motif receptor 10	chemokine	0.76	0.28	0.37	0.0004
2	ENSSSCG00000017392		CCR10	C-C motif chemokine receptor 10
1	ENSSSCG00000017478	ENSSSCT00000019029		Rap guanine nucleotide exchange factor like 1	0.98	0.31	0.32	0.0004
2	ENSSSCG00000017478		RAPGEFL1	Rap guanine nucleotide exchange factor like 1
1	ENSSSCG00000017518	ENSSSCT00000019072		oxysterol binding protein like 7	4.94	2.26	0.46	0.0074
2	ENSSSCG00000017518		OSBPL7	oxysterol binding protein like 7
1	ENSSSCG00000017531	ENSSSCT00000019085			17.8	8.55	0.48	0
2	ENSSSCG00000017531		LOC100523276	GH3 domain-containing protein-like
1	ENSSSCG00000017537	ENSSSCT00000019091		homeobox B8	6.21	1.65	0.27	0.0015
2	ENSSSCG00000017537		HOXB8	homeobox B8
1	ENSSSCG00000017539	ENSSSCT00000019093		homeobox B6	20.14	7.76	0.39	0.0001
2	ENSSSCG00000017539		HOXB6	homeobox B6
1	ENSSSCG00000017540	ENSSSCT00000019094		homeobox B5	1.48	0.71	0.48	0.012
2	ENSSSCG00000017540		HOXB5	homeobox B5
1	ENSSSCG00000017569	ENSSSCT00000019124		chondroadherin	2115.5	643.88	0.3	0.0084
2	ENSSSCG00000017569		CHAD	chondroadherin
1	ENSSSCG00000017602	ENSSSCT00000026192			2.06	0.97	0.47	0.0009
2	ENSSSCG00000017602		LOC100739655	syntaxin-binding protein 4-like
1	ENSSSCG00000017635	ENSSSCT00000019197		Meckel syndrome, type 1	8.07	3.68	0.46	0.0002
2	ENSSSCG00000017635		MKS1	Meckel syndrome, type 1
1	ENSSSCG00000017789	ENSSSCT00000019361		abhydrolase domain containing 15	3.55	1.33	0.37	0.0038
2	ENSSSCG00000017789		ABHD15	abhydrolase domain containing 15
1	ENSSSCG00000017829	ENSSSCT00000028397		small G protein signaling modulator 2	9.71	4.3	0.44	0.0019
2	ENSSSCG00000017829
1	ENSSSCG00000017874	ENSSSCT00000019450			13.21	5.83	0.44	0.0013
2	ENSSSCG00000017874		ATP2A3	ATPase sarcoplasmic/endoplasmic reticulum Ca2+ transporting 3
1	ENSSSCG00000017876	ENSSSCT00000019453		cytochrome b5 domain containing 2	10.72	4.98	0.47	0.0004
2	ENSSSCG00000017876		LOC100520452	neuferricin
1	ENSSSCG00000017955	ENSSSCT00000019539	MPDU1-201		15.54	7.31	0.47	0
2	ENSSSCG00000017955		MPDU1	mannose-P-dolichol utilization defect 1
1	ENSSSCG00000017972	ENSSSCT00000019557			3.72	1.65	0.44	0.0098
2	ENSSSCG00000017972		LOC100523995	cytochrome b5 domain-containing protein 1
1	ENSSSCG00000018026	ENSSSCT00000019621			7.7	3.82	0.5	0.0019
2	ENSSSCG00000018026
1	ENSSSCG00000020906	ENSSSCT00000025711		tumor necrosis factor superfamily member 10	17.26	5.57	0.32	0.0118
2	ENSSSCG00000020906		TNFSF10	tumor necrosis factor (ligand) superfamily, member 10
1	ENSSSCG00000020915	ENSSSCT00000031122		prolyl 4-hydroxylase subunit alpha 2	299.44	134.73	0.45	0.0051
2	ENSSSCG00000020915		P4HA2	prolyl 4-hydroxylase subunit alpha 2
1	ENSSSCG00000020945	ENSSSCT00000000048			29.08	9.42	0.32	0.0001
2	ENSSSCG00000020945		SMDT1	single-pass membrane protein with aspartate rich tail 1
1	ENSSSCG00000021250	ENSSSCT00000029905		FK506 binding protein 9	237.51	112.45	0.47	0.0005
2	ENSSSCG00000021250		FKBP9	FK506 binding protein 9
1	ENSSSCG00000021515	ENSSSCT00000030644		heparan sulfate-glucosamine 3-sulfotransferase 1	10.58	4.19	0.4	0.0094
2	ENSSSCG00000021515		HS3ST1	heparan sulfate-glucosamine 3-sulfotransferase 1
1	ENSSSCG00000021558	ENSSSCT00000028998			3.75	1.32	0.35	0.0051
2	ENSSSCG00000021558
1	ENSSSCG00000021702	ENSSSCT00000030717			1.31	0.48	0.37	0.0007
2	ENSSSCG00000021702		XRRA1	X-ray radiation resistance associated 1
1	ENSSSCG00000021704	ENSSSCT00000028597			3.57	1.73	0.48	0.004
2	ENSSSCG00000021704		LOC100513144	protein tyrosine phosphatase domain-containing protein 1
1	ENSSSCG00000021740	ENSSSCT00000029684		methyltransferase like 21B	5.39	2.63	0.49	0.005
2	ENSSSCG00000021740		METTL21B	methyltransferase like 21B
1	ENSSSCG00000021852	ENSSSCT00000031748		family with sequence similarity 124 member B	2.46	0.61	0.25	0.0051
2	ENSSSCG00000021852		FAM124B	family with sequence similarity 124 member B
1	ENSSSCG00000021860	ENSSSCT00000023491		histone cluster 1 H4 family member b	5.79	1.27	0.22	0.0038
2	ENSSSCG00000021860
1	ENSSSCG00000021874	ENSSSCT00000030024			4.29	1.37	0.32	0.0091
2	ENSSSCG00000021874		LOC102163523	netrin receptor UNC5C-like
1	ENSSSCG00000021974	ENSSSCT00000025673			34.7	17.49	0.5	0.0012
2	ENSSSCG00000021974
1	ENSSSCG00000021997	ENSSSCT00000028505			29.1	9.56	0.33	0
2	ENSSSCG00000021997		ALS2CL	ALS2 C-terminal like
1	ENSSSCG00000022045	ENSSSCT00000031258			0.99	0.37	0.38	0.0019
2	ENSSSCG00000022045
1	ENSSSCG00000022082	ENSSSCT00000023700			10.26	4.42	0.43	0.0117
2	ENSSSCG00000022082
1	ENSSSCG00000022165	ENSSSCT00000025637			2.85	1.13	0.39	0.0054
2	ENSSSCG00000022165
1	ENSSSCG00000022265	ENSSSCT00000031752		chromosome 19 open reading frame 25	22.03	10.11	0.46	0.0017
2	ENSSSCG00000022265		C2H19orf25	chromosome 2 open reading frame, human C19orf25
1	ENSSSCG00000022280	ENSSSCT00000028098		dishevelled binding antagonist of beta catenin 3	2.61	1.26	0.48	0.003
2	ENSSSCG00000022280		DACT3	dishevelled binding antagonist of beta catenin 3
1	ENSSSCG00000022312	ENSSSCT00000028553		rhophilin Rho GTPase binding protein 2	2.15	0.77	0.36	0.0015
2	ENSSSCG00000022312		RHPN2	rhophilin Rho GTPase binding protein 2
1	ENSSSCG00000022324	ENSSSCT00000032531		PTPRF interacting protein alpha 3	1.41	0.51	0.36	0.0007
2	ENSSSCG00000022324		PPFIA3	PTPRF interacting protein alpha 3
1	ENSSSCG00000022472	ENSSSCT00000029128			16.43	4.94	0.3	0.0062
2	ENSSSCG00000022472
1	ENSSSCG00000022590	ENSSSCT00000022977		G protein-coupled receptor class C group 5 member C	20.49	5.15	0.25	0.0058
2	ENSSSCG00000022590		LOC106505387	G-protein coupled receptor family C group 5 member C
1	ENSSSCG00000022599	ENSSSCT00000003367			13.41	4.91	0.37	0.0012
2	ENSSSCG00000022599		LOC100514845	platelet-activating factor acetylhydrolase IB subunit gamma
1	ENSSSCG00000022609	ENSSSCT00000032019		WW domain containing E3 ubiquitin protein ligase 2	523.91	90.51	0.17	0.0037
2	ENSSSCG00000022609
1	ENSSSCG00000022672	ENSSSCT00000022953			3.86	1.95	0.5	0.0117
2	ENSSSCG00000022672		TRPM4	transient receptor potential cation channel subfamily M member 4
1	ENSSSCG00000022685	ENSSSCT00000029011		retinal outer segment membrane protein 1	52.34	13.43	0.26	0.0005
2	ENSSSCG00000022685		ROM1	retinal outer segment membrane protein 1
1	ENSSSCG00000022786	ENSSSCT00000009057			12.03	5.52	0.46	0.0016
2	ENSSSCG00000022786		MOGS	mannosyl-oligosaccharide glucosidase
1	ENSSSCG00000022975	ENSSSCT00000031431	LOC396679 , mRNA. [Source:RefSeq mRNA;Acc:NM_001244426]	Sus scrofa glycine cleavage system T-protein	0.42	0.2	0.49	0.0114
2	ENSSSCG00000022975		AMT	aminomethyltransferase
1	ENSSSCG00000023229	ENSSSCT00000022991		ETS variant 5	39.93	8.64	0.22	0.0003
2	ENSSSCG00000023229
1	ENSSSCG00000023283	ENSSSCT00000032379			7.64	3.68	0.48	0.0006
2	ENSSSCG00000023283		LOC100621058	serine/threonine-protein kinase BRSK1-like
1	ENSSSCG00000023292	ENSSSCT00000025636		inverted formin, FH2 and WH2 domain containing	31.57	15.76	0.5	0.001
2	ENSSSCG00000023292
1	ENSSSCG00000023329	ENSSSCT00000022673	APC2-201	adenomatosis polyposis coli 2	0.82	0.15	0.18	0.0002
2	ENSSSCG00000023329		APC2	APC2, WNT signaling pathway regulator
1	ENSSSCG00000023399	ENSSSCT00000023264			11.88	4.46	0.38	0.0102
2	ENSSSCG00000023399
1	ENSSSCG00000023526	ENSSSCT00000028695		Rap guanine nucleotide exchange factor 3	16.11	6.37	0.4	0.004
2	ENSSSCG00000023526
1	ENSSSCG00000023631	ENSSSCT00000026273			2.06	0.74	0.36	0.0003
2	ENSSSCG00000023631
1	ENSSSCG00000023662	ENSSSCT00000027706		carbohydrate sulfotransferase 3	57.32	25.53	0.45	0.0112
2	ENSSSCG00000023662		CHST3	carbohydrate sulfotransferase 3
1	ENSSSCG00000023664	ENSSSCT00000030929			27.74	9.58	0.35	0.0003
2	ENSSSCG00000023664		LOC100623790	ALS2 C-terminal-like protein
1	ENSSSCG00000023693	ENSSSCT00000026256		protein C, inactivator of coagulation factors Va and VIIIa [Source:HGNC Symbol;Acc:HGNC:9451]	0.76	0.32	0.43	0.011
2	ENSSSCG00000023693		PROC	protein C, inactivator of coagulation factors Va and VIIIa
1	ENSSSCG00000023749	ENSSSCT00000022401		adrenomedullin 2	2.12	0.38	0.18	0.0016
2	ENSSSCG00000023749		ADM2	adrenomedullin 2
1	ENSSSCG00000023762	ENSSSCT00000025886		transient receptor potential cation channel subfamily M member 2	0.6	0.24	0.4	0.0026
2	ENSSSCG00000023762		TRPM2	transient receptor potential cation channel subfamily M member 2
1	ENSSSCG00000023783	ENSSSCT00000024316			16.92	6.92	0.41	0.0064
2	ENSSSCG00000023783		LOC100737651	39S ribosomal protein L27, mitochondrial
1	ENSSSCG00000023863	ENSSSCT00000010326			182.1	84.43	0.46	0.0063
2	ENSSSCG00000023863		LOC100739376	TSC22 domain family protein 1
1	ENSSSCG00000023933	ENSSSCT00000032266		calcium release activated channel regulator 2B	2.38	1.05	0.44	0.0123
2	ENSSSCG00000023933		CRACR2B	calcium release activated channel regulator 2B
1	ENSSSCG00000023968	ENSSSCT00000022798		testis specific serine kinase 3	5.91	2.79	0.47	0.0017
2	ENSSSCG00000023968		TSSK3	testis specific serine kinase 3
1	ENSSSCG00000024000	ENSSSCT00000028006		EF-hand and coiled-coil domain containing 1	0.9	0.43	0.48	0.0079
2	ENSSSCG00000024000		LOC100738889	EF-hand and coiled-coil domain-containing protein 1
1	ENSSSCG00000024053	ENSSSCT00000024212			0.18	0.08	0.44	0.0076
2	ENSSSCG00000024053		LOC100626097	fibrous sheath-interacting protein 2-like
1	ENSSSCG00000024158	ENSSSCT00000027944			15.77	4.46	0.28	0.0003
2	ENSSSCG00000024158		LOC100738137	anoctamin-1
1	ENSSSCG00000024312	ENSSSCT00000027574		inhibitor of DNA binding 4, HLH protein	17.35	6.31	0.36	0.0017
2	ENSSSCG00000024312		ID4	inhibitor of DNA binding 4, HLH protein
1	ENSSSCG00000024470	ENSSSCT00000028593			9.91	2.93	0.3	0.0013
2	ENSSSCG00000024470		LOC100621284	uncharacterized LOC100621284
1	ENSSSCG00000024691	ENSSSCT00000025983			3.89	1.83	0.47	0.0028
2	ENSSSCG00000024691
1	ENSSSCG00000024888	ENSSSCT00000032040			18.92	6.29	0.33	0.0102
2	ENSSSCG00000024888
1	ENSSSCG00000024967	ENSSSCT00000030634		chromosome 7 open reading frame 61	13.87	5.32	0.38	0.0021
2	ENSSSCG00000024967
1	ENSSSCG00000025021	ENSSSCT00000022558	MALL , mRNA.	Sus scrofa mal, T-cell differentiation protein-like	64.23	13.43	0.21	0.0071
2	ENSSSCG00000025021		MALL	mal, T-cell differentiation protein-like
1	ENSSSCG00000025067	ENSSSCT00000025407		endothelin converting enzyme 2	0.37	0.17	0.47	0.0089
2	ENSSSCG00000025067		ECE2	endothelin converting enzyme 2
1	ENSSSCG00000025105	ENSSSCT00000029404			10.83	4.79	0.44	0.0022
2	ENSSSCG00000025105		LOC100523971	probable cation-transporting ATPase 13A2
1	ENSSSCG00000025126	ENSSSCT00000029901		leucine rich repeat LGI family member 4	21.64	10.66	0.49	0.012
2	ENSSSCG00000025126		LGI4	leucine rich repeat LGI family member 4
1	ENSSSCG00000025164	ENSSSCT00000008402			21.13	9.93	0.47	0.0046
2	ENSSSCG00000025164		LOC100512339	TSC22 domain family protein 4
1	ENSSSCG00000025211	ENSSSCT00000031005			1.43	0.51	0.36	0.0048
2	ENSSSCG00000025211		LOC102158157	protein phosphatase 1H-like
1	ENSSSCG00000025217	ENSSSCT00000024578			176.48	79.23	0.45	0.0035
2	ENSSSCG00000025217		PYCR1	pyrroline-5-carboxylate reductase 1
1	ENSSSCG00000025260	ENSSSCT00000030648	CARD10	caspase recruitment domain family member 10	2.35	0.96	0.41	0.0061
2	ENSSSCG00000025260
1	ENSSSCG00000025351	ENSSSCT00000023796		zinc finger and BTB domain containing 3	1.24	0.55	0.44	0.0001
2	ENSSSCG00000025351		ZBTB3	zinc finger and BTB domain containing 3
1	ENSSSCG00000025364	ENSSSCT00000022479			24.64	9.41	0.38	0.0023
2	ENSSSCG00000025364		LOC102159675	uncharacterized LOC102159675
1	ENSSSCG00000025488	ENSSSCT00000031013		minichromosome maintenance complex component 3	2.08	0.85	0.41	0.0026
2	ENSSSCG00000025488		MCM3	minichromosome maintenance complex component 3
1	ENSSSCG00000025522	ENSSSCT00000024590			1.14	0.28	0.24	0.0057
2	ENSSSCG00000025522
1	ENSSSCG00000025523	ENSSSCT00000031054		collagen type II alpha 1 chain	100663	13829.4	0.14	0.0111
2	ENSSSCG00000025523
1	ENSSSCG00000025557	ENSSSCT00000026180	LOC100625296	mediator of RNA polymerase II transcription subunit 25-like	1.14	0.41	0.36	0.0072
2	ENSSSCG00000025557
1	ENSSSCG00000025620	ENSSSCT00000029117		prickle planar cell polarity protein 1	10.19	3.95	0.39	0.006
2	ENSSSCG00000025620
1	ENSSSCG00000025667	ENSSSCT00000029474		F-box protein 2	5.81	0.6	0.1	0.0034
2	ENSSSCG00000025667		FBXO2	F-box protein 2
1	ENSSSCG00000025826	ENSSSCT00000023714		BOC cell adhesion associated, oncogene regulated	69.62	18.69	0.27	0.0073
2	ENSSSCG00000025826		BOC	BOC cell adhesion associated, oncogene regulated
1	ENSSSCG00000025892	ENSSSCT00000001492		proline rich 3	2.71	0.9	0.33	0.0117
2	ENSSSCG00000025892		LOC100513290	proline-rich protein 3
1	ENSSSCG00000026089	ENSSSCT00000024235		cartilage acidic protein 1	2.7	0.99	0.37	0.0006
2	ENSSSCG00000026089
1	ENSSSCG00000026142	ENSSSCT00000024389		tyrosine kinase non receptor 1	0.79	0.11	0.14	0.0057
2	ENSSSCG00000026142		TNK1	tyrosine kinase non receptor 1
1	ENSSSCG00000026242	ENSSSCT00000031078			0.92	0.24	0.26	0.0055
2	ENSSSCG00000026242
1	ENSSSCG00000026352	ENSSSCT00000022909			8.88	2.99	0.34	0.0008
2	ENSSSCG00000026352		LOC100512369	protein unc-119 homolog A
1	ENSSSCG00000026378	ENSSSCT00000000459			0.78	0.17	0.22	0.0006
2	ENSSSCG00000026378		LOC100738939	nuclear envelope integral membrane protein 1
1	ENSSSCG00000026427	ENSSSCT00000029985		RAR related orphan receptor C	7.54	2.04	0.27	0.0038
2	ENSSSCG00000026427		RORC	RAR related orphan receptor C
1	ENSSSCG00000026507	ENSSSCT00000024123			6.41	3.16	0.49	0.0008
2	ENSSSCG00000026507		LOC102158049	sarcoplasmic/endoplasmic reticulum calcium ATPase 3-like
1	ENSSSCG00000026550	ENSSSCT00000031654		zinc finger protein 621	3.91	1.62	0.41	0.0045
2	ENSSSCG00000026550
1	ENSSSCG00000026551	ENSSSCT00000024261			572.98	123.97	0.22	0.0036
2	ENSSSCG00000026551
1	ENSSSCG00000026564	ENSSSCT00000023160		coiled-coil domain containing 169	1.15	0.51	0.45	0.0071
2	ENSSSCG00000026564		CCDC169	coiled-coil domain containing 169
1	ENSSSCG00000026654	ENSSSCT00000030659			8.52	4.2	0.49	0.0029
2	ENSSSCG00000026654		LOC100153934	GDP-fucose protein O-fucosyltransferase 2-like
1	ENSSSCG00000026689	ENSSSCT00000029139		coiled-coil domain containing 114	1.45	0.6	0.41	0.0002
2	ENSSSCG00000026689		CCDC114	coiled-coil domain containing 114
1	ENSSSCG00000026943	ENSSSCT00000025979		melanocortin 2 receptor accessory protein 2	47.04	14.19	0.3	0.0033
2	ENSSSCG00000026943		MRAP2	melanocortin 2 receptor accessory protein 2
1	ENSSSCG00000026994	ENSSSCT00000031250		ADAM metallopeptidase with thrombospondin type 1 motif 10	22.54	11.02	0.49	0.0017
2	ENSSSCG00000026994		ADAMTS10	ADAM metallopeptidase with thrombospondin type 1 motif 10
1	ENSSSCG00000027207	ENSSSCT00000025633	GPATCH2	G-patch domain containing 2	3.11	1.53	0.49	0.0077
2	ENSSSCG00000027207		GPATCH2	G-patch domain containing 2
1	ENSSSCG00000027242	ENSSSCT00000030353			3.14	1.24	0.4	0.0097
2	ENSSSCG00000027242
1	ENSSSCG00000027442	ENSSSCT00000008394			52.33	26.22	0.5	0.0028
2	ENSSSCG00000027442		TSC22D4	TSC22 domain family member 4
1	ENSSSCG00000027475	ENSSSCT00000029533			7.93	3.56	0.45	0.0074
2	ENSSSCG00000027475
1	ENSSSCG00000027478	ENSSSCT00000026577		phosphopantothenoylcysteine decarboxylase	4.56	2.2	0.48	0.0107
2	ENSSSCG00000027478		PPCDC	phosphopantothenoylcysteine decarboxylase
1	ENSSSCG00000027489	ENSSSCT00000025515		transmembrane and coiled-coil domains 4	4.89	2.39	0.49	0.0013
2	ENSSSCG00000027489		TMCO4	transmembrane and coiled-coil domains 4
1	ENSSSCG00000027515	ENSSSCT00000027766			0.33	0.03	0.09	0.0005
2	ENSSSCG00000027515		FCGBP	Fc fragment of IgG binding protein
1	ENSSSCG00000027550	ENSSSCT00000024067		phospholipase C delta 1	108.93	48.1	0.44	0.0102
2	ENSSSCG00000027550		PLCD1	phospholipase C delta 1
1	ENSSSCG00000027710	ENSSSCT00000023671		PDZ domain containing 3	0.39	0.06	0.17	0.0001
2	ENSSSCG00000027710		PDZD3	PDZ domain containing 3
1	ENSSSCG00000027764	ENSSSCT00000029241			34.99	11.17	0.32	0.0007
2	ENSSSCG00000027764		LOC102166519	uncharacterized LOC102166519
1	ENSSSCG00000027787	ENSSSCT00000030838			60.61	11.34	0.19	0.0021
2	ENSSSCG00000027787
1	ENSSSCG00000027827	ENSSSCT00000028713		UDP-galactose-4-epimerase	76.89	18.4	0.24	0.0013
2	ENSSSCG00000027827		GALE	UDP-galactose-4-epimerase
1	ENSSSCG00000027881	ENSSSCT00000025283		potassium two pore domain channel subfamily K member 6	14.69	6.94	0.47	0.0075
2	ENSSSCG00000027881		KCNK6	potassium two pore domain channel subfamily K member 6
1	ENSSSCG00000027928	ENSSSCT00000030452		transmembrane protein 9	18.42	6.49	0.35	0.0005
2	ENSSSCG00000027928		TMEM9	transmembrane protein 9
1	ENSSSCG00000027929	ENSSSCT00000030023			13.04	3.28	0.25	0.0025
2	ENSSSCG00000027929
1	ENSSSCG00000027986	ENSSSCT00000024743		ATP binding cassette subfamily B member 8	7.11	3.55	0.5	0.008
2	ENSSSCG00000027986		ABCB8	ATP binding cassette subfamily B member 8
1	ENSSSCG00000027992	ENSSSCT00000024818		macrophage stimulating 1 receptor	3.6	0.6	0.17	0.0096
2	ENSSSCG00000027992		MST1R	macrophage stimulating 1 receptor
1	ENSSSCG00000028015	ENSSSCT00000031312		galactose-3-O-sulfotransferase 3	0.75	0.05	0.07	0
2	ENSSSCG00000028015		GAL3ST3	galactose-3-O-sulfotransferase 3
1	ENSSSCG00000028092	ENSSSCT00000029733		G protein subunit gamma 2	47.6	15.56	0.33	0.0038
2	ENSSSCG00000028092		GNG2	G protein subunit gamma 2
1	ENSSSCG00000028144	ENSSSCT00000025778		epoxide hydrolase 3	3.61	1.4	0.39	0.0106
2	ENSSSCG00000028144		EPHX3	epoxide hydrolase 3
1	ENSSSCG00000028203	ENSSSCT00000027958	ICA-201		30.23	5.34	0.18	0.0029
2	ENSSSCG00000028203		ICA	porcine inhibitor of carbonic anhydrase
1	ENSSSCG00000028237	ENSSSCT00000023401	POU2F3	POU class 2 homeobox 3	1.11	0.23	0.21	0.0069
2	ENSSSCG00000028237
1	ENSSSCG00000028240	ENSSSCT00000025806			9.51	2.93	0.31	0.0122
2	ENSSSCG00000028240
1	ENSSSCG00000028249	ENSSSCT00000024746		spindle and kinetochore associated complex subunit 3	1.93	0.97	0.5	0.0028
2	ENSSSCG00000028249		SKA3	spindle and kinetochore associated complex subunit 3
1	ENSSSCG00000028363	ENSSSCT00000031657		transmembrane protease, serine 9 [Source:HGNC Symbol;Acc:HGNC:30079]	0.38	0.16	0.41	0.0014
2	ENSSSCG00000028363		TMPRSS9	transmembrane protease, serine 9
1	ENSSSCG00000028381	ENSSSCT00000030725		FLYWCH-type zinc finger 1	3.01	1.28	0.42	0.004
2	ENSSSCG00000028381		FLYWCH1	FLYWCH-type zinc finger 1
1	ENSSSCG00000028395	ENSSSCT00000030137			7.5	1.31	0.17	0.0001
2	ENSSSCG00000028395
1	ENSSSCG00000028443	ENSSSCT00000031307	LOC100156469	mast cell protease 2	8.28	3.64	0.44	0.0002
2	ENSSSCG00000028443
1	ENSSSCG00000028672	ENSSSCT00000023781		glucokinase regulator	1.3	0.38	0.29	0.0016
2	ENSSSCG00000028672		GCKR	glucokinase regulator
1	ENSSSCG00000028699	ENSSSCT00000023064		nei like DNA glycosylase 2	1.86	0.64	0.35	0.0015
2	ENSSSCG00000028699		NEIL2	nei like DNA glycosylase 2
1	ENSSSCG00000028725	ENSSSCT00000023758		transmembrane protein 102	2.81	1.28	0.46	0.0081
2	ENSSSCG00000028725		LOC100623827	transmembrane protein 102
1	ENSSSCG00000028776	ENSSSCT00000030597			12.58	1.14	0.09	0.0003
2	ENSSSCG00000028776
1	ENSSSCG00000028814	ENSSSCT00000022773	SOD3-201	extracellular superoxide dismutase precursor	80.58	36.22	0.45	0.0057
2	ENSSSCG00000028814		SOD3	superoxide dismutase 3, extracellular
1	ENSSSCG00000029011	ENSSSCT00000032246			1.62	0.33	0.2	0.0047
2	ENSSSCG00000029011		LOC100622932	potassium voltage-gated channel subfamily A member 4
1	ENSSSCG00000029077	ENSSSCT00000031213	TUBAL3-201	tubulin alpha chain-like 3	0.32	0.14	0.44	0.0074
2	ENSSSCG00000029077		LOC100517730	tubulin alpha chain-like 3
1	ENSSSCG00000029138	ENSSSCT00000031396			2.21	0.98	0.44	0.0047
2	ENSSSCG00000029138		LOC102161170	UDP-glucose:glycoprotein glucosyltransferase 1
1	ENSSSCG00000029143	ENSSSCT00000028180			828.66	408.92	0.49	0.0079
2	ENSSSCG00000029143		LOC100737666	collagen alpha-1 (XVI) chain
1	ENSSSCG00000029165	ENSSSCT00000024456		docking protein 4	3.67	1.69	0.46	0.0001
2	ENSSSCG00000029165		DOK4	docking protein 4
1	ENSSSCG00000029180	ENSSSCT00000025997		potassium channel tetramerization domain containing 7	11.2	3.36	0.3	0.001
2	ENSSSCG00000029180		KCTD7	potassium channel tetramerization domain containing 7
1	ENSSSCG00000029257	ENSSSCT00000026614	LOC396905	Sus scrofa acrosin inhibitor	2.67	0.85	0.32	0.0016
2	ENSSSCG00000029257		LOC396905	acrosin inhibitor
1	ENSSSCG00000029303	ENSSSCT00000022761			47.65	23.94	0.5	0.0033
2	ENSSSCG00000029303
1	ENSSSCG00000029353	ENSSSCT00000022882		zinc finger and SCAN domain containing 2	3.24	1.16	0.36	0.0122
2	ENSSSCG00000029353
1	ENSSSCG00000029435	ENSSSCT00000032010			250.7	87.67	0.35	0.0073
2	ENSSSCG00000029435		LOC100626748	lysyl oxidase homolog 3
1	ENSSSCG00000029541	ENSSSCT00000030535		pleckstrin and Sec7 domain containing 2	0.82	0.25	0.3	0
2	ENSSSCG00000029541
1	ENSSSCG00000029582	ENSSSCT00000031552		stimulator of chondrogenesis 1	1776.62	391.09	0.22	0.0001
2	ENSSSCG00000029582		SCRG1	stimulator of chondrogenesis 1
1	ENSSSCG00000029812	ENSSSCT00000028091			3.19	1.5	0.47	0.009
2	ENSSSCG00000029812
1	ENSSSCG00000029868	ENSSSCT00000014065			0.94	0.14	0.15	0.0061
2	ENSSSCG00000029868
1	ENSSSCG00000029909	ENSSSCT00000023190			1.24	0.53	0.43	0.0104
2	ENSSSCG00000029909
1	ENSSSCG00000029940	ENSSSCT00000026438		potassium voltage-gated channel subfamily A regulatory beta subunit 3	0.86	0.28	0.33	0.0007
2	ENSSSCG00000029940
1	ENSSSCG00000030217	ENSSSCT00000030440	COLGALT2	collagen beta (1-O)galactosyltransferase 2	69.03	19.45	0.28	0.0002
2	ENSSSCG00000030217		COLGALT2	collagen beta (1-O)galactosyltransferase 2
1	ENSSSCG00000030281	ENSSSCT00000023835	ZNF793	zinc finger protein 793	2.91	1.45	0.5	0.0076
2	ENSSSCG00000030281		LOC100520903	zinc finger protein 300-like
1	ENSSSCG00000030351	ENSSSCT00000024232		myocyte enhancer factor 2B	2.06	1.03	0.5	0.0047
2	ENSSSCG00000030351		MEF2B	myocyte enhancer factor 2B
1	ENSSSCG00000030363	ENSSSCT00000023580		leucine rich repeat LGI family member 3	3.28	1.52	0.46	0.0045
2	ENSSSCG00000030363		LGI3	leucine rich repeat LGI family member 3
1	ENSSSCG00000030432	ENSSSCT00000031603	RAB42	RAB42, member RAS oncogene family	2.28	0.99	0.43	0.0017
2	ENSSSCG00000030432		RAB42	RAB42, member RAS oncogene family
1	ENSSSCG00000030472	ENSSSCT00000026151			34.19	14.05	0.41	0.0032
2	ENSSSCG00000030472
1	ENSSSCG00000030474	ENSSSCT00000022494			5.68	2.2	0.39	0.0002
2	ENSSSCG00000030474
1	ENSSSCG00000030561	ENSSSCT00000027742		lemur tyrosine kinase 3	0.44	0.17	0.39	0.0016
2	ENSSSCG00000030561		LMTK3	lemur tyrosine kinase 3
1	ENSSSCG00000030596	ENSSSCT00000003743		hes family bHLH transcription factor 2	3.92	1.9	0.48	0.0023
2	ENSSSCG00000030596		HES2	hes family bHLH transcription factor 2
1	ENSSSCG00000030597	ENSSSCT00000023723		hyaluronan and proteoglycan link protein 3	51.65	18.53	0.36	0.0011
2	ENSSSCG00000030597		HAPLN3	hyaluronan and proteoglycan link protein 3
1	ENSSSCG00000030676	ENSSSCT00000031537		keratinocyte associated protein 3	1.12	0.32	0.29	0.0047
2	ENSSSCG00000030676		KRTCAP3	keratinocyte associated protein 3
1	ENSSSCG00000030818	ENSSSCT00000032978			1.11	0.54	0.49	0.0008
2	ENSSSCG00000030818
1	ENSSSCG00000030827	ENSSSCT00000034586	FGFR3	fibroblast growth factor receptor 3	47.12	11.91	0.25	0.0026
2	ENSSSCG00000030827
1	ENSSSCG00000030906	ENSSSCT00000036082	MPL	MPL proto-oncogene, thrombopoietin receptor	1.14	0.31	0.27	0.0018
2	ENSSSCG00000030906
1	ENSSSCG00000031053	ENSSSCT00000035788	S100A1	S100 calcium binding protein A1	1865.39	224.16	0.12	0.0031
2	ENSSSCG00000031053		S100A1	S100 calcium binding protein A1

## Sheet: NEWDAVID down-regulated
ENSSSCG00000017602	syntaxin-binding protein 4-like(LOC100739655)	Sus scrofa
ENSSSCG00000024470	uncharacterized LOC100621284(LOC100621284)	Sus scrofa
ENSSSCG00000021852	family with sequence similarity 124 member B(FAM124B)	Sus scrofa
ENSSSCG00000014035	beta-1,4-galactosyltransferase 7(B4GALT7)	Sus scrofa
ENSSSCG00000011699	HPS3, biogenesis of lysosomal organelles complex 2 subunit 1(HPS3)	Sus scrofa
ENSSSCG00000023693	protein C, inactivator of coagulation factors Va and VIIIa(PROC)	Sus scrofa
ENSSSCG00000010371	anthrax toxin receptor-like(ANTXRL)	Sus scrofa
ENSSSCG00000007239	CCM2 like scaffolding protein(CCM2L)	Sus scrofa
ENSSSCG00000010581	pleckstrin and Sec7 domain containing(PSD)	Sus scrofa
ENSSSCG00000011700	ceruloplasmin(CP)	Sus scrofa
ENSSSCG00000026689	coiled-coil domain containing 114(CCDC114)	Sus scrofa
ENSSSCG00000009832	family with sequence similarity 109 member A(FAM109A)	Sus scrofa
ENSSSCG00000017540	homeobox B5(HOXB5)	Sus scrofa
ENSSSCG00000021874	netrin receptor UNC5C-like(LOC102163523)	Sus scrofa
ENSSSCG00000003681	twisted gastrulation BMP signaling modulator 1(TWSG1)	Sus scrofa
ENSSSCG00000016900	endothelial cell specific molecule 1(ESM1)	Sus scrofa
ENSSSCG00000000975	pannexin 2(PANX2)	Sus scrofa
ENSSSCG00000026142	tyrosine kinase non receptor 1(TNK1)	Sus scrofa
ENSSSCG00000014897	family with sequence similarity 181 member B(FAM181B)	Sus scrofa
ENSSSCG00000021740	methyltransferase like 21B(METTL21B)	Sus scrofa
ENSSSCG00000025364	uncharacterized LOC102159675(LOC102159675)	Sus scrofa
ENSSSCG00000002637	dysbindin domain containing 1(DBNDD1)	Sus scrofa
ENSSSCG00000005655	WD repeat domain 34(WDR34)	Sus scrofa
ENSSSCG00000027207	G-patch domain containing 2(GPATCH2)	Sus scrofa
ENSSSCG00000029435	lysyl oxidase homolog 3(LOC100626748)	Sus scrofa
ENSSSCG00000025067	endothelin converting enzyme 2(ECE2)	Sus scrofa
ENSSSCG00000010259	trypsin domain containing 1(TYSND1)	Sus scrofa
ENSSSCG00000010370	annexin A8(ANXA8)	Sus scrofa
ENSSSCG00000002555	jagged 2(JAG2)	Sus scrofa
ENSSSCG00000011403	hyaluronoglucosaminidase 3(HYAL3)	Sus scrofa
ENSSSCG00000002546	X-ray repair cross complementing 3(XRCC3)	Sus scrofa
ENSSSCG00000011404	hyaluronoglucosaminidase 1(HYAL1)	Sus scrofa
ENSSSCG00000003549	low density lipoprotein receptor adaptor protein 1(LDLRAP1)	Sus scrofa
ENSSSCG00000007765	protease, serine 53(PRSS53)	Sus scrofa
ENSSSCG00000030351	myocyte enhancer factor 2B(MEF2B)	Sus scrofa
ENSSSCG00000026994	ADAM metallopeptidase with thrombospondin type 1 motif 10(ADAMTS10)	Sus scrofa
ENSSSCG00000011098	ATP-dependent RNA helicase DDX25(LOC100512980)	Sus scrofa
ENSSSCG00000000121	galanin receptor type 3(LOC100623444)	Sus scrofa
ENSSSCG00000003802	solute carrier family 35 member D1(SLC35D1)	Sus scrofa
ENSSSCG00000007807	CD19 molecule(CD19)	Sus scrofa
ENSSSCG00000003341	taste 1 receptor member 3(TAS1R3)	Sus scrofa
ENSSSCG00000008723	HtrA serine peptidase 3(HTRA3)	Sus scrofa
ENSSSCG00000012350	MAGE family member H1(MAGEH1)	Sus scrofa
ENSSSCG00000011216	leucine rich repeat containing 3B(LRRC3B)	Sus scrofa
ENSSSCG00000011392	family with sequence similarity 212 member A(FAM212A)	Sus scrofa
ENSSSCG00000028015	galactose-3-O-sulfotransferase 3(GAL3ST3)	Sus scrofa
ENSSSCG00000004928	cartilage intermediate layer protein(CILP)	Sus scrofa
ENSSSCG00000009373	solute carrier family 25 member 15(SLC25A15)	Sus scrofa
ENSSSCG00000030432	RAB42, member RAS oncogene family(RAB42)	Sus scrofa
ENSSSCG00000022312	rhophilin Rho GTPase binding protein 2(RHPN2)	Sus scrofa
ENSSSCG00000017876	neuferricin(LOC100520452)	Sus scrofa
ENSSSCG00000003146	netrin-5(LOC100524377)	Sus scrofa
ENSSSCG00000004485	CD109 molecule(CD109)	Sus scrofa
ENSSSCG00000026507	sarcoplasmic/endoplasmic reticulum calcium ATPase 3-like(LOC102158049)	Sus scrofa
ENSSSCG00000011812	tumor protein p63 regulated 1(TPRG1)	Sus scrofa
ENSSSCG00000013497	ankyrin repeat domain 24(ANKRD24)	Sus scrofa
ENSSSCG00000016520	cAMP responsive element binding protein 3 like 2(CREB3L2)	Sus scrofa
ENSSSCG00000022324	PTPRF interacting protein alpha 3(PPFIA3)	Sus scrofa
ENSSSCG00000028381	FLYWCH-type zinc finger 1(FLYWCH1)	Sus scrofa
ENSSSCG00000001885	chromosome 7 open reading frame, human C15orf39(C7H15orf39)	Sus scrofa
ENSSSCG00000029011	potassium voltage-gated channel subfamily A member 4(LOC100622932)	Sus scrofa
ENSSSCG00000029143	collagen alpha-1(XVI) chain(LOC100737666)	Sus scrofa
ENSSSCG00000015955	integrin subunit alpha 6(ITGA6)	Sus scrofa
ENSSSCG00000011333	death domain-containing membrane protein NRADD(LOC100516109)	Sus scrofa
ENSSSCG00000029077	tubulin alpha chain-like 3(LOC100517730)	Sus scrofa
ENSSSCG00000008101	fibulin 7(FBLN7)	Sus scrofa
ENSSSCG00000010048	RAB36, member RAS oncogene family(RAB36)	Sus scrofa
ENSSSCG00000001440	notch 4(NOTCH4)	Sus scrofa
ENSSSCG00000009862	ring finger protein, transmembrane 2(RNFT2)	Sus scrofa
ENSSSCG00000022599	platelet-activating factor acetylhydrolase IB subunit gamma(LOC100514845)	Sus scrofa
ENSSSCG00000009616	hair growth associated(HR)	Sus scrofa
ENSSSCG00000024053	fibrous sheath-interacting protein 2-like(LOC100626097)	Sus scrofa
ENSSSCG00000007454	zinc finger MYND-type containing 8(ZMYND8)	Sus scrofa
ENSSSCG00000007531	family with sequence similarity 217 member B(FAM217B)	Sus scrofa
ENSSSCG00000001637	guanylate cyclase activator 1B(GUCA1B)	Sus scrofa
ENSSSCG00000005315	carbonic anhydrase 9(CA9)	Sus scrofa
ENSSSCG00000013403	polypeptide N-acetylgalactosaminyltransferase 18(GALNT18)	Sus scrofa
ENSSSCG00000014431	actin filament associated protein 1 like 1(AFAP1L1)	Sus scrofa
ENSSSCG00000009668	clusterin(CLU)	Sus scrofa
ENSSSCG00000017392	C-C motif chemokine receptor 10(CCR10)	Sus scrofa
ENSSSCG00000021250	FK506 binding protein 9(FKBP9)	Sus scrofa
ENSSSCG00000003340	ceramide-1-phosphate transfer protein(CPTP)	Sus scrofa
ENSSSCG00000005577	zinc finger and BTB domain-containing protein 26(LOC100156463)	Sus scrofa
ENSSSCG00000011592	plexin D1(PLXND1)	Sus scrofa
ENSSSCG00000004584	glucosaminyl (N-acetyl) transferase 3, mucin type(GCNT3)	Sus scrofa
ENSSSCG00000003108	neuronal PAS domain protein 1(NPAS1)	Sus scrofa
ENSSSCG00000025826	BOC cell adhesion associated, oncogene regulated(BOC)	Sus scrofa
ENSSSCG00000013882	family with sequence similarity 129 member C(FAM129C)	Sus scrofa
ENSSSCG00000004291	5'-nucleotidase ecto(NT5E)	Sus scrofa
ENSSSCG00000025021	mal, T-cell differentiation protein-like(MALL)	Sus scrofa
ENSSSCG00000017250	solute carrier family 39 member 11(SLC39A11)	Sus scrofa
ENSSSCG00000030217	collagen beta(1-O)galactosyltransferase 2(COLGALT2)	Sus scrofa
ENSSSCG00000003592	syndecan 3(SDC3)	Sus scrofa
ENSSSCG00000017569	chondroadherin(CHAD)	Sus scrofa
ENSSSCG00000007670	actin like 6B(ACTL6B)	Sus scrofa
ENSSSCG00000000268	aladin WD repeat nucleoporin(AAAS)	Sus scrofa
ENSSSCG00000000066	L3MBTL2 polycomb repressive complex 1 subunit(L3MBTL2)	Sus scrofa
ENSSSCG00000005320	RGP1 homolog, RAB6A GEF complex partner 1(RGP1)	Sus scrofa
ENSSSCG00000011922	brother of CDO-like(LOC100739776)	Sus scrofa
ENSSSCG00000021997	ALS2 C-terminal like(ALS2CL)	Sus scrofa
ENSSSCG00000012975	sorting nexin 32(SNX32)	Sus scrofa
ENSSSCG00000008545	zinc finger protein 512(ZNF512)	Sus scrofa
ENSSSCG00000017874	ATPase sarcoplasmic/endoplasmic reticulum Ca2+ transporting 3(ATP2A3)	Sus scrofa
ENSSSCG00000003345	transmembrane protein 88B(TMEM88B)	Sus scrofa
ENSSSCG00000029180	potassium channel tetramerization domain containing 7(KCTD7)	Sus scrofa
ENSSSCG00000026564	coiled-coil domain containing 169(CCDC169)	Sus scrofa
ENSSSCG00000000117	UPF0193 protein EVG1-like(LOC100737601)	Sus scrofa
ENSSSCG00000009807	ras homolog family member F, filopodia associated(RHOF)	Sus scrofa
ENSSSCG00000029165	docking protein 4(DOK4)	Sus scrofa
ENSSSCG00000006518	hyperpolarization activated cyclic nucleotide gated potassium channel 3(HCN3)	Sus scrofa
ENSSSCG00000007712	DnaJ heat shock protein family (Hsp40) member C30(DNAJC30)	Sus scrofa
ENSSSCG00000009388	potassium channel regulator(KCNRG)	Sus scrofa
ENSSSCG00000010589	sideroflexin 2(SFXN2)	Sus scrofa
ENSSSCG00000011670	2-phosphoxylose phosphatase 1(PXYLP1)	Sus scrofa
ENSSSCG00000024312	inhibitor of DNA binding 4, HLH protein(ID4)	Sus scrofa
ENSSSCG00000001411	apolipoprotein M(APOM)	Sus scrofa
ENSSSCG00000003472	Rho guanine nucleotide exchange factor 19(ARHGEF19)	Sus scrofa
ENSSSCG00000007112	paired box 1(PAX1)	Sus scrofa
ENSSSCG00000011787	MAGE family member F1(MAGEF1)	Sus scrofa
ENSSSCG00000013049	REST corepressor 2(RCOR2)	Sus scrofa
ENSSSCG00000007052	fermitin family member 1(FERMT1)	Sus scrofa
ENSSSCG00000023783	39S ribosomal protein L27, mitochondrial(LOC100737651)	Sus scrofa
ENSSSCG00000012482	sushi repeat containing protein, X-linked 2(SRPX2)	Sus scrofa
ENSSSCG00000026427	RAR related orphan receptor C(RORC)	Sus scrofa
ENSSSCG00000015551	regulator of G-protein signaling 8(RGS8)	Sus scrofa
ENSSSCG00000000277	neuropeptide FF-amide peptide precursor(NPFF)	Sus scrofa
ENSSSCG00000000807	solute carrier family 38 member 1(SLC38A1)	Sus scrofa
ENSSSCG00000006688	ankyrin repeat domain 35(ANKRD35)	Sus scrofa
ENSSSCG00000000779	kinesin family member 21A(KIF21A)	Sus scrofa
ENSSSCG00000004089	required for meiotic nuclear division 1 homolog(RMND1)	Sus scrofa
ENSSSCG00000009071	jade family PHD finger 1(JADE1)	Sus scrofa
ENSSSCG00000028203	porcine inhibitor of carbonic anhydrase(ICA)	Sus scrofa
ENSSSCG00000016295	neuronal guanine nucleotide exchange factor(NGEF)	Sus scrofa
ENSSSCG00000030561	lemur tyrosine kinase 3(LMTK3)	Sus scrofa
ENSSSCG00000025126	leucine rich repeat LGI family member 4(LGI4)	Sus scrofa
ENSSSCG00000029582	stimulator of chondrogenesis 1(SCRG1)	Sus scrofa
ENSSSCG00000025351	zinc finger and BTB domain containing 3(ZBTB3)	Sus scrofa
ENSSSCG00000001475	solute carrier family 39 member 7(SLC39A7)	Sus scrofa
ENSSSCG00000025892	proline-rich protein 3(LOC100513290)	Sus scrofa
ENSSSCG00000001681	multidrug resistance-associated protein 7(LOC100736948)	Sus scrofa
ENSSSCG00000008313	dysferlin-like(LOC100739240)	Sus scrofa
ENSSSCG00000029138	UDP-glucose:glycoprotein glucosyltransferase 1(LOC102161170)	Sus scrofa
ENSSSCG00000027442	TSC22 domain family member 4(TSC22D4)	Sus scrofa
ENSSSCG00000004948	SMAD family member 6(SMAD6)	Sus scrofa
ENSSSCG00000014034	NEDD4 binding protein 3(N4BP3)	Sus scrofa
ENSSSCG00000025164	TSC22 domain family protein 4(LOC100512339)	Sus scrofa
ENSSSCG00000011413	chromosome 13 open reading frame, human C3orf18(C13H3orf18)	Sus scrofa
ENSSSCG00000013087	triokinase and FMN cyclase(TKFC)	Sus scrofa
ENSSSCG00000008267	HtrA serine peptidase 2(HTRA2)	Sus scrofa
ENSSSCG00000017539	homeobox B6(HOXB6)	Sus scrofa
ENSSSCG00000012319	melanoma-associated antigen D4(LOC100523107)	Sus scrofa
ENSSSCG00000028699	nei like DNA glycosylase 2(NEIL2)	Sus scrofa
ENSSSCG00000009755	acetoacetyl-CoA synthetase(AACS)	Sus scrofa
ENSSSCG00000001680	ATP binding cassette subfamily C member 10(ABCC10)	Sus scrofa
ENSSSCG00000017789	abhydrolase domain containing 15(ABHD15)	Sus scrofa
ENSSSCG00000028363	transmembrane protease, serine 9(TMPRSS9)	Sus scrofa
ENSSSCG00000024158	anoctamin-1(LOC100738137)	Sus scrofa
ENSSSCG00000000848	glycosyltransferase 8 domain containing 2(GLT8D2)	Sus scrofa
ENSSSCG00000003439	dehydrogenase/reductase 3(DHRS3)	Sus scrofa
ENSSSCG00000014395	protocadherin 12(PCDH12)	Sus scrofa
ENSSSCG00000017379	ETS variant 4(ETV4)	Sus scrofa
ENSSSCG00000015083	FXYD domain containing ion transport regulator 6(FXYD6)	Sus scrofa
ENSSSCG00000030597	hyaluronan and proteoglycan link protein 3(HAPLN3)	Sus scrofa
ENSSSCG00000023283	serine/threonine-protein kinase BRSK1-like(LOC100621058)	Sus scrofa
ENSSSCG00000008081	BARX homeobox 1(BARX1)	Sus scrofa
ENSSSCG00000011618	GATA binding protein 2(GATA2)	Sus scrofa
ENSSSCG00000001767	A disintegrin and metalloproteinase with thrombospondin motifs 7-like(LOC100153192)	Sus scrofa
ENSSSCG00000025488	minichromosome maintenance complex component 3(MCM3)	Sus scrofa
ENSSSCG00000006957	rhophilin Rho GTPase binding protein 1(RHPN1)	Sus scrofa
ENSSSCG00000026352	protein unc-119 homolog A(LOC100512369)	Sus scrofa
ENSSSCG00000017635	Meckel syndrome, type 1(MKS1)	Sus scrofa
ENSSSCG00000005002	MAM domain containing glycosylphosphatidylinositol anchor 2(MDGA2)	Sus scrofa
ENSSSCG00000004711	leucine carboxyl methyltransferase 2(LCMT2)	Sus scrofa
ENSSSCG00000029257	acrosin inhibitor(LOC396905)	Sus scrofa
ENSSSCG00000014830	cytochrome c oxidase assembly factor 4 homolog, mitochondrial(LOC100514530)	Sus scrofa
ENSSSCG00000025667	F-box protein 2(FBXO2)	Sus scrofa
ENSSSCG00000008038	SLC9A3 regulator 2(SLC9A3R2)	Sus scrofa
ENSSSCG00000026654	GDP-fucose protein O-fucosyltransferase 2-like(LOC100153934)	Sus scrofa
ENSSSCG00000000436	phosphatidylinositol 5-phosphate 4-kinase type-2 gamma(LOC100520306)	Sus scrofa
ENSSSCG00000014634	chromosome 9 open reading frame, human C11orf42(C9H11orf42)	Sus scrofa
ENSSSCG00000022672	transient receptor potential cation channel subfamily M member 4(TRPM4)	Sus scrofa
ENSSSCG00000007116	CD93 molecule(CD93)	Sus scrofa
ENSSSCG00000013335	leucine rich repeat containing G protein-coupled receptor 4(LGR4)	Sus scrofa
ENSSSCG00000027764	uncharacterized LOC102166519(LOC102166519)	Sus scrofa
ENSSSCG00000014892	ubiquitin specific peptidase 35(USP35)	Sus scrofa
ENSSSCG00000008021	transmembrane protein 204(TMEM204)	Sus scrofa
ENSSSCG00000013933	PBX homeobox 4(PBX4)	Sus scrofa
ENSSSCG00000008266	lysyl oxidase like 3(LOXL3)	Sus scrofa
ENSSSCG00000001822	RCC1 domain containing 1(RCCD1)	Sus scrofa
ENSSSCG00000014908	coiled-coil domain containing 89(CCDC89)	Sus scrofa
ENSSSCG00000002786	engulfment and cell motility 3(ELMO3)	Sus scrofa
ENSSSCG00000012766	biglycan(BGN)	Sus scrofa
ENSSSCG00000016034	collagen type III alpha 1 chain(COL3A1)	Sus scrofa
ENSSSCG00000027710	PDZ domain containing 3(PDZD3)	Sus scrofa
ENSSSCG00000006247	PLAG1 zinc finger(PLAG1)	Sus scrofa
ENSSSCG00000030596	hes family bHLH transcription factor 2(HES2)	Sus scrofa
ENSSSCG00000015753	angiopoietin 2(ANGPT2)	Sus scrofa
ENSSSCG00000007344	KIAA1755 ortholog(KIAA1755)	Sus scrofa
ENSSSCG00000028144	epoxide hydrolase 3(EPHX3)	Sus scrofa
ENSSSCG00000021702	X-ray radiation resistance associated 1(XRRA1)	Sus scrofa
ENSSSCG00000000209	NCK associated protein 5 like(NCKAP5L)	Sus scrofa
ENSSSCG00000022975	aminomethyltransferase(AMT)	Sus scrofa
ENSSSCG00000008586	tumor protein p53 inducible protein 3(TP53I3)	Sus scrofa
ENSSSCG00000000039	DNA polymerase delta interacting protein 3(POLDIP3)	Sus scrofa
ENSSSCG00000015819	phospholipid phosphatase 5(PLPP5)	Sus scrofa
ENSSSCG00000003440	arylacetamide deacetylase like 4(AADACL4)	Sus scrofa
ENSSSCG00000000398	ovarian and testicular apolipoprotein N(APON)	Sus scrofa
ENSSSCG00000015015	Rho GTPase activating protein 20(ARHGAP20)	Sus scrofa
ENSSSCG00000008036	synaptogyrin 3(SYNGR3)	Sus scrofa
ENSSSCG00000002764	sphingomyelin phosphodiesterase 3(SMPD3)	Sus scrofa
ENSSSCG00000022280	dishevelled binding antagonist of beta catenin 3(DACT3)	Sus scrofa
ENSSSCG00000009138	complement factor I(CFI)	Sus scrofa
ENSSSCG00000005896	leucine rich repeat containing 24(LRRC24)	Sus scrofa
ENSSSCG00000031053	S100 calcium binding protein A1(S100A1)	Sus scrofa
ENSSSCG00000001765	ADAM metallopeptidase with thrombospondin type 1 motif 7(ADAMTS7)	Sus scrofa
ENSSSCG00000027986	ATP binding cassette subfamily B member 8(ABCB8)	Sus scrofa
ENSSSCG00000027489	transmembrane and coiled-coil domains 4(TMCO4)	Sus scrofa
ENSSSCG00000003421	F-box protein 44(FBXO44)	Sus scrofa
ENSSSCG00000001832	aggrecan(ACAN)	Sus scrofa
ENSSSCG00000023863	TSC22 domain family protein 1(LOC100739376)	Sus scrofa
ENSSSCG00000017328	Rho GTPase activating protein 27(ARHGAP27)	Sus scrofa
ENSSSCG00000025105	probable cation-transporting ATPase 13A2(LOC100523971)	Sus scrofa
ENSSSCG00000022786	mannosyl-oligosaccharide glucosidase(MOGS)	Sus scrofa
ENSSSCG00000010746	ADAM metallopeptidase domain 12(ADAM12)	Sus scrofa
ENSSSCG00000027515	Fc fragment of IgG binding protein(FCGBP)	Sus scrofa
ENSSSCG00000003113	complement component 5a receptor 2(C5AR2)	Sus scrofa
ENSSSCG00000013869	C3 and PZP like, alpha-2-macroglobulin domain containing 8(CPAMD8)	Sus scrofa
ENSSSCG00000010854	transmembrane protein 63A(TMEM63A)	Sus scrofa
ENSSSCG00000000749	solute carrier family 6 member 12(SLC6A12)	Sus scrofa
ENSSSCG00000007872	xylosyltransferase 1(XYLT1)	Sus scrofa
ENSSSCG00000011624	minichromosome maintenance complex component 2(MCM2)	Sus scrofa
ENSSSCG00000015398	semaphorin-3A-like(LOC100739844)	Sus scrofa
ENSSSCG00000012950	Ras and Rab interactor 1(RIN1)	Sus scrofa
ENSSSCG00000027881	potassium two pore domain channel subfamily K member 6(KCNK6)	Sus scrofa
ENSSSCG00000017972	cytochrome b5 domain-containing protein 1(LOC100523995)	Sus scrofa
ENSSSCG00000017478	Rap guanine nucleotide exchange factor like 1(RAPGEFL1)	Sus scrofa
ENSSSCG00000005361	aldehyde dehydrogenase 1 family member B1(ALDH1B1)	Sus scrofa
ENSSSCG00000002847	glutamic--pyruvic transaminase 2(GPT2)	Sus scrofa
ENSSSCG00000002028	CKLF like MARVEL transmembrane domain containing 5(CMTM5)	Sus scrofa
ENSSSCG00000003214	potassium voltage-gated channel subfamily C member 3(KCNC3)	Sus scrofa
ENSSSCG00000010703	HtrA serine peptidase 1(HTRA1)	Sus scrofa
ENSSSCG00000022265	chromosome 2 open reading frame, human C19orf25(C2H19orf25)	Sus scrofa
ENSSSCG00000025217	pyrroline-5-carboxylate reductase 1(PYCR1)	Sus scrofa
ENSSSCG00000003040	rho guanine nucleotide exchange factor 1(LOC100518073)	Sus scrofa
ENSSSCG00000004622	G protein subunit beta 5(GNB5)	Sus scrofa
ENSSSCG00000010278	cadherin related 23(CDH23)	Sus scrofa
ENSSSCG00000022685	retinal outer segment membrane protein 1(ROM1)	Sus scrofa
ENSSSCG00000013595	ceramide synthase 4(CERS4)	Sus scrofa
ENSSSCG00000013858	calreticulin 3(CALR3)	Sus scrofa
ENSSSCG00000017518	oxysterol binding protein like 7(OSBPL7)	Sus scrofa
ENSSSCG00000005900	glutamic--pyruvic transaminase(GPT)	Sus scrofa
ENSSSCG00000028092	G protein subunit gamma 2(GNG2)	Sus scrofa
ENSSSCG00000005657	protein kinase N3(PKN3)	Sus scrofa
ENSSSCG00000014303	jade family PHD finger 2(JADE2)	Sus scrofa
ENSSSCG00000009822	family with sequence similarity 216 member A(FAM216A)	Sus scrofa
ENSSSCG00000011813	prolyl 3-hydroxylase 2(P3H2)	Sus scrofa
ENSSSCG00000004191	monooxygenase DBH like 1(MOXD1)	Sus scrofa
ENSSSCG00000005152	interferon-delta-2(IFN-DELTA-2)	Sus scrofa
ENSSSCG00000023762	transient receptor potential cation channel subfamily M member 2(TRPM2)	Sus scrofa
ENSSSCG00000023662	carbohydrate sulfotransferase 3(CHST3)	Sus scrofa
ENSSSCG00000002783	solute carrier family 9 member A5(SLC9A5)	Sus scrofa
ENSSSCG00000013934	cartilage intermediate layer protein 2(CILP2)	Sus scrofa
ENSSSCG00000023749	adrenomedullin 2(ADM2)	Sus scrofa
ENSSSCG00000007387	trappin 8(LOC396757)	Sus scrofa
ENSSSCG00000016548	podocalyxin like(PODXL)	Sus scrofa
ENSSSCG00000014876	myosin VIIA(MYO7A)	Sus scrofa
ENSSSCG00000010698	fibroblast growth factor receptor 2(FGFR2)	Sus scrofa
ENSSSCG00000028814	superoxide dismutase 3, extracellular(SOD3)	Sus scrofa
ENSSSCG00000009930	glycolipid transfer protein(GLTP)	Sus scrofa
ENSSSCG00000000716	potassium voltage-gated channel subfamily A member 1(KCNA1)	Sus scrofa
ENSSSCG00000009774	chromosome 14 open reading frame, human C12orf65(C14H12orf65)	Sus scrofa
ENSSSCG00000000157	BPI fold containing family C(BPIFC)	Sus scrofa
ENSSSCG00000006101	RAD54 homolog B (S. cerevisiae)(RAD54B)	Sus scrofa
ENSSSCG00000010099	tubulin alpha-3 chain(LOC100510930)	Sus scrofa
ENSSSCG00000030676	keratinocyte associated protein 3(KRTCAP3)	Sus scrofa
ENSSSCG00000017537	homeobox B8(HOXB8)	Sus scrofa
ENSSSCG00000020906	tumor necrosis factor (ligand) superfamily, member 10(TNFSF10)	Sus scrofa
ENSSSCG00000021704	protein tyrosine phosphatase domain-containing protein 1(LOC100513144)	Sus scrofa
ENSSSCG00000027928	transmembrane protein 9(TMEM9)	Sus scrofa
ENSSSCG00000005593	olfactomedin like 2A(OLFML2A)	Sus scrofa
ENSSSCG00000016780	catenin delta-2(LOC100517978)	Sus scrofa
ENSSSCG00000023329	APC2, WNT signaling pathway regulator(APC2)	Sus scrofa
ENSSSCG00000001473	collagen type XI alpha 2 chain(COL11A2)	Sus scrofa
ENSSSCG00000001203	zinc finger and SCAN domain containing 9(ZSCAN9)	Sus scrofa
ENSSSCG00000003848	LDL receptor related protein 8(LRP8)	Sus scrofa
ENSSSCG00000021515	heparan sulfate-glucosamine 3-sulfotransferase 1(HS3ST1)	Sus scrofa
ENSSSCG00000030281	zinc finger protein 300-like(LOC100520903)	Sus scrofa
ENSSSCG00000004422	WNT1 inducible signaling pathway protein 3(WISP3)	Sus scrofa
ENSSSCG00000028672	glucokinase regulator(GCKR)	Sus scrofa
ENSSSCG00000001834	milk fat globule-EGF factor 8 protein(MFGE8)	Sus scrofa
ENSSSCG00000017531	GH3 domain-containing protein-like(LOC100523276)	Sus scrofa
ENSSSCG00000000370	diacylglycerol kinase alpha(DGKA)	Sus scrofa
ENSSSCG00000020945	single-pass membrane protein with aspartate rich tail 1(SMDT1)	Sus scrofa
ENSSSCG00000013266	LARGE xylosyl- and glucuronyltransferase 2(LARGE2)	Sus scrofa
ENSSSCG00000028725	transmembrane protein 102(LOC100623827)	Sus scrofa
ENSSSCG00000001131	butyrophilin subfamily 2 member A2(LOC100626604)	Sus scrofa
ENSSSCG00000017188	zinc activated ion channel(ZACN)	Sus scrofa
ENSSSCG00000008263	meiosis 1 associated protein(M1AP)	Sus scrofa
ENSSSCG00000010797	glutamyl-tRNA synthetase 2, mitochondrial(EARS2)	Sus scrofa
ENSSSCG00000023968	testis specific serine kinase 3(TSSK3)	Sus scrofa
ENSSSCG00000004017	FERM domain containing 1(FRMD1)	Sus scrofa
ENSSSCG00000002788	exocyst complex component 3 like 1(EXOC3L1)	Sus scrofa
ENSSSCG00000027992	macrophage stimulating 1 receptor(MST1R)	Sus scrofa
ENSSSCG00000008171	neuronal PAS domain protein 2(NPAS2)	Sus scrofa
ENSSSCG00000003755	mucolipin 2(MCOLN2)	Sus scrofa
ENSSSCG00000023933	calcium release activated channel regulator 2B(CRACR2B)	Sus scrofa
ENSSSCG00000027550	phospholipase C delta 1(PLCD1)	Sus scrofa
ENSSSCG00000009438	kelch repeat and BTB domain-containing protein 6(LOC100154105)	Sus scrofa
ENSSSCG00000030363	leucine rich repeat LGI family member 3(LGI3)	Sus scrofa
ENSSSCG00000002635	spire homolog 2 (Drosophila)(SPIRE2)	Sus scrofa
ENSSSCG00000026943	melanocortin 2 receptor accessory protein 2(MRAP2)	Sus scrofa
ENSSSCG00000027827	UDP-galactose-4-epimerase(GALE)	Sus scrofa
ENSSSCG00000020915	prolyl 4-hydroxylase subunit alpha 2(P4HA2)	Sus scrofa
ENSSSCG00000024000	EF-hand and coiled-coil domain-containing protein 1(LOC100738889)	Sus scrofa
ENSSSCG00000027478	phosphopantothenoylcysteine decarboxylase(PPCDC)	Sus scrofa
ENSSSCG00000002997	melanoma inhibitory activity(MIA)	Sus scrofa
ENSSSCG00000016665	BMP binding endothelial regulator(BMPER)	Sus scrofa
ENSSSCG00000007385	potassium voltage-gated channel modifier subfamily S member 1(KCNS1)	Sus scrofa
ENSSSCG00000022590	G-protein coupled receptor family C group 5 member C(LOC106505387)	Sus scrofa
ENSSSCG00000004225	tumor protein D52-like 1(TPD52L1)	Sus scrofa
ENSSSCG00000001847	mesoderm posterior bHLH transcription factor 1(MESP1)	Sus scrofa
ENSSSCG00000006639	chromosome 4 open reading frame, human C1orf56(C4H1orf56)	Sus scrofa
ENSSSCG00000007291	ER degradation enhancing alpha-mannosidase like protein 2(EDEM2)	Sus scrofa
ENSSSCG00000023664	ALS2 C-terminal-like protein(LOC100623790)	Sus scrofa
ENSSSCG00000002368	latent transforming growth factor beta binding protein 2(LTBP2)	Sus scrofa
ENSSSCG00000013760	chromosome 2 open reading frame, human C19orf57(C2H19orf57)	Sus scrofa
ENSSSCG00000003097	Myb related transcription factor, partner of profilin(MYPOP)	Sus scrofa
ENSSSCG00000013619	SWIM-type zinc finger 7 associated protein 1(SWSAP1)	Sus scrofa
ENSSSCG00000003651	rhomboid like 2(RHBDL2)	Sus scrofa
ENSSSCG00000003233	zinc finger protein 175(ZNF175)	Sus scrofa
ENSSSCG00000014622	dynein heavy chain domain 1(DNHD1)	Sus scrofa
ENSSSCG00000006197	sulfatase 1(SULF1)	Sus scrofa
ENSSSCG00000008055	chromosome 3 open reading frame, human C16orf59(C3H16orf59)	Sus scrofa
ENSSSCG00000028249	spindle and kinetochore associated complex subunit 3(SKA3)	Sus scrofa
ENSSSCG00000007671	transferrin receptor 2(TFR2)	Sus scrofa
ENSSSCG00000015223	ATP-dependent RNA helicase DDX25(LOC100523329)	Sus scrofa
ENSSSCG00000016585	inosine monophosphate dehydrogenase 1(IMPDH1)	Sus scrofa
ENSSSCG00000003287	BR serine/threonine kinase 1(BRSK1)	Sus scrofa
ENSSSCG00000016753	DNA polymerase delta 2, accessory subunit(POLD2)	Sus scrofa
ENSSSCG00000009901	sirtuin 4(SIRT4)	Sus scrofa
ENSSSCG00000026378	nuclear envelope integral membrane protein 1(LOC100738939)	Sus scrofa
ENSSSCG00000006857	collagen type XI alpha 1 chain(COL11A1)	Sus scrofa
ENSSSCG00000025211	protein phosphatase 1H-like(LOC102158157)	Sus scrofa
ENSSSCG00000002621	translocation associated membrane protein 2(TRAM2)	Sus scrofa
ENSSSCG00000007920	eukaryotic elongation factor 2 lysine methyltransferase(EEF2KMT)	Sus scrofa
ENSSSCG00000007232	dual specificity phosphatase 15(DUSP15)	Sus scrofa
ENSSSCG00000012869	anoctamin-1(LOC100518411)	Sus scrofa
ENSSSCG00000017955	mannose-P-dolichol utilization defect 1(MPDU1)	Sus scrofa
ENSSSCG00000022045
ENSSSCG00000017829
ENSSSCG00000001634
ENSSSCG00000011030
ENSSSCG00000025522
ENSSSCG00000030474
ENSSSCG00000012848
ENSSSCG00000022472
ENSSSCG00000015277
ENSSSCG00000008281
ENSSSCG00000024691
ENSSSCG00000009402
ENSSSCG00000025557
ENSSSCG00000000992
ENSSSCG00000021860
ENSSSCG00000000893
ENSSSCG00000016763
ENSSSCG00000005710
ENSSSCG00000001206
ENSSSCG00000022165
ENSSSCG00000025620
ENSSSCG00000029909
ENSSSCG00000010086
ENSSSCG00000022609
ENSSSCG00000003238
ENSSSCG00000029812
ENSSSCG00000000699
ENSSSCG00000027787
ENSSSCG00000014845
ENSSSCG00000026551
ENSSSCG00000026550
ENSSSCG00000024967
ENSSSCG00000025523
ENSSSCG00000003456
ENSSSCG00000029353
ENSSSCG00000001204
ENSSSCG00000005050
ENSSSCG00000007772
ENSSSCG00000029940
ENSSSCG00000013531
ENSSSCG00000030906
ENSSSCG00000013718
ENSSSCG00000028776
ENSSSCG00000023292
ENSSSCG00000026242
ENSSSCG00000023526
ENSSSCG00000023399
ENSSSCG00000015290
ENSSSCG00000021974
ENSSSCG00000029303
ENSSSCG00000018026
ENSSSCG00000008062
ENSSSCG00000030472
ENSSSCG00000028443
ENSSSCG00000016513
ENSSSCG00000011683
ENSSSCG00000029868
ENSSSCG00000026089
ENSSSCG00000024888
ENSSSCG00000029541
ENSSSCG00000014439
ENSSSCG00000027475
ENSSSCG00000008114
ENSSSCG00000006705
ENSSSCG00000010527
ENSSSCG00000023631
ENSSSCG00000028395
ENSSSCG00000023229
ENSSSCG00000030818
ENSSSCG00000005490
ENSSSCG00000028240
ENSSSCG00000027929
ENSSSCG00000003054
ENSSSCG00000030827
ENSSSCG00000028237
ENSSSCG00000027242
ENSSSCG00000009055
ENSSSCG00000011346
ENSSSCG00000021558
ENSSSCG00000025260
ENSSSCG00000022082
ENSSSCG00000008006
ENSSSCG00000016436

## Sheet: NEWbackground
ENSSSCG00000003040
ENSSSCG00000011466
ENSSSCG00000011467
ENSSSCG00000022227
ENSSSCG00000003042
ENSSSCG00000011465
ENSSSCG00000022229
ENSSSCG00000003041
ENSSSCG00000022222
ENSSSCG00000022224
ENSSSCG00000014880
ENSSSCG00000014873
ENSSSCG00000014871
ENSSSCG00000014876
ENSSSCG00000014875
ENSSSCG00000014878
ENSSSCG00000003035
ENSSSCG00000011470
ENSSSCG00000003039
ENSSSCG00000024598
ENSSSCG00000024599
ENSSSCG00000011473
ENSSSCG00000011474
ENSSSCG00000024594
ENSSSCG00000024595
ENSSSCG00000003030
ENSSSCG00000024596
ENSSSCG00000011477
ENSSSCG00000022216
ENSSSCG00000022212
ENSSSCG00000014891
ENSSSCG00000014881
ENSSSCG00000014882
ENSSSCG00000014884
ENSSSCG00000014887
ENSSSCG00000014889
ENSSSCG00000003024
ENSSSCG00000022204
ENSSSCG00000003022
ENSSSCG00000024586
ENSSSCG00000003021
ENSSSCG00000022208
ENSSSCG00000011485
ENSSSCG00000024587
ENSSSCG00000022200
ENSSSCG00000014855
ENSSSCG00000014852
ENSSSCG00000014853
ENSSSCG00000005399
ENSSSCG00000014851
ENSSSCG00000003018
ENSSSCG00000011491
ENSSSCG00000003016
ENSSSCG00000003017
ENSSSCG00000003014
ENSSSCG00000024592
ENSSSCG00000014859
ENSSSCG00000024591
ENSSSCG00000003013
ENSSSCG00000005390
ENSSSCG00000011497
ENSSSCG00000011498
ENSSSCG00000011499
ENSSSCG00000024576
ENSSSCG00000011493
ENSSSCG00000011494
ENSSSCG00000011495
ENSSSCG00000011496
ENSSSCG00000014860
ENSSSCG00000003006
ENSSSCG00000003007
ENSSSCG00000014868
ENSSSCG00000014869
ENSSSCG00000011426
ENSSSCG00000011425
ENSSSCG00000022268
ENSSSCG00000022262
ENSSSCG00000022265
ENSSSCG00000011422
ENSSSCG00000003088
ENSSSCG00000011421
ENSSSCG00000003085
ENSSSCG00000011420
ENSSSCG00000003079
ENSSSCG00000014834
ENSSSCG00000014838
ENSSSCG00000022270
ENSSSCG00000022272
ENSSSCG00000014833
ENSSSCG00000014831
ENSSSCG00000014830
ENSSSCG00000010702
ENSSSCG00000011436
ENSSSCG00000010703
ENSSSCG00000011435
ENSSSCG00000011438
ENSSSCG00000022256
ENSSSCG00000010705
ENSSSCG00000011437
ENSSSCG00000022254
ENSSSCG00000011439
ENSSSCG00000010700
ENSSSCG00000003070
ENSSSCG00000003071
ENSSSCG00000011430
ENSSSCG00000003072
ENSSSCG00000011432
ENSSSCG00000011434
ENSSSCG00000011433
ENSSSCG00000003077
ENSSSCG00000003068
ENSSSCG00000003069
ENSSSCG00000014840
ENSSSCG00000014842
ENSSSCG00000010707
ENSSSCG00000010706
ENSSSCG00000014844
ENSSSCG00000010708
ENSSSCG00000010712
ENSSSCG00000022240
ENSSSCG00000011449
ENSSSCG00000011448
ENSSSCG00000011447
ENSSSCG00000022247
ENSSSCG00000022246
ENSSSCG00000003065
ENSSSCG00000011444
ENSSSCG00000011443
ENSSSCG00000003063
ENSSSCG00000011442
ENSSSCG00000003064
ENSSSCG00000003061
ENSSSCG00000011440
ENSSSCG00000014819
ENSSSCG00000014818
ENSSSCG00000014817
ENSSSCG00000014816
ENSSSCG00000003059
ENSSSCG00000003058
ENSSSCG00000014812
ENSSSCG00000014811
ENSSSCG00000010719
ENSSSCG00000010721
ENSSSCG00000022230
ENSSSCG00000010723
ENSSSCG00000011458
ENSSSCG00000022236
ENSSSCG00000011457
ENSSSCG00000010726
ENSSSCG00000011459
ENSSSCG00000011454
ENSSSCG00000011453
ENSSSCG00000022237
ENSSSCG00000003055
ENSSSCG00000011451
ENSSSCG00000014828
ENSSSCG00000003046
ENSSSCG00000014823
ENSSSCG00000014825
ENSSSCG00000014820
ENSSSCG00000010728
ENSSSCG00000028899
ENSSSCG00000014822
ENSSSCG00000014821
ENSSSCG00000028895
ENSSSCG00000005339
ENSSSCG00000010739
ENSSSCG00000013744
ENSSSCG00000013743
ENSSSCG00000013742
ENSSSCG00000005338
ENSSSCG00000013748
ENSSSCG00000013747
ENSSSCG00000013746
ENSSSCG00000013745
ENSSSCG00000023081
ENSSSCG00000023080
ENSSSCG00000012992
ENSSSCG00000012996
ENSSSCG00000012995
ENSSSCG00000023078
ENSSSCG00000023077
ENSSSCG00000024529
ENSSSCG00000012999
ENSSSCG00000010735
ENSSSCG00000010738
ENSSSCG00000012997
ENSSSCG00000010737
ENSSSCG00000005343
ENSSSCG00000010732
ENSSSCG00000024527
ENSSSCG00000010734
ENSSSCG00000005322
ENSSSCG00000005323
ENSSSCG00000005324
ENSSSCG00000013751
ENSSSCG00000013753
ENSSSCG00000013752
ENSSSCG00000013755
ENSSSCG00000013757
ENSSSCG00000013756
ENSSSCG00000013758
ENSSSCG00000024512
ENSSSCG00000010741
ENSSSCG00000024513
ENSSSCG00000024510
ENSSSCG00000023066
ENSSSCG00000022299
ENSSSCG00000010748
ENSSSCG00000024518
ENSSSCG00000024519
ENSSSCG00000010746
ENSSSCG00000022295
ENSSSCG00000010744
ENSSSCG00000022296
ENSSSCG00000010743
ENSSSCG00000010742
ENSSSCG00000005317
ENSSSCG00000022290
ENSSSCG00000013722
ENSSSCG00000005318
ENSSSCG00000013721
ENSSSCG00000005315
ENSSSCG00000013720
ENSSSCG00000005316
ENSSSCG00000005313
ENSSSCG00000005314
ENSSSCG00000022293
ENSSSCG00000005311
ENSSSCG00000022292
ENSSSCG00000029998
ENSSSCG00000013729
ENSSSCG00000013728
ENSSSCG00000013727
ENSSSCG00000013726
ENSSSCG00000013725
ENSSSCG00000005319
ENSSSCG00000023062
ENSSSCG00000013723
ENSSSCG00000024500
ENSSSCG00000005320
ENSSSCG00000024505
ENSSSCG00000010756
ENSSSCG00000010755
ENSSSCG00000010757
ENSSSCG00000022288
ENSSSCG00000010759
ENSSSCG00000022289
ENSSSCG00000005304
ENSSSCG00000013731
ENSSSCG00000005305
ENSSSCG00000025190
ENSSSCG00000029989
ENSSSCG00000005300
ENSSSCG00000005301
ENSSSCG00000022280
ENSSSCG00000005302
ENSSSCG00000022283
ENSSSCG00000005303
ENSSSCG00000022282
ENSSSCG00000029985
ENSSSCG00000005308
ENSSSCG00000023050
ENSSSCG00000025194
ENSSSCG00000013734
ENSSSCG00000003089
ENSSSCG00000013737
ENSSSCG00000025192
ENSSSCG00000013736
ENSSSCG00000023044
ENSSSCG00000023043
ENSSSCG00000003098
ENSSSCG00000023046
ENSSSCG00000003097
ENSSSCG00000023045
ENSSSCG00000003095
ENSSSCG00000003093
ENSSSCG00000025188
ENSSSCG00000003092
ENSSSCG00000022273
ENSSSCG00000003091
ENSSSCG00000003090
ENSSSCG00000005310
ENSSSCG00000010765
ENSSSCG00000025181
ENSSSCG00000025180
ENSSSCG00000024570
ENSSSCG00000025182
ENSSSCG00000025187
ENSSSCG00000025186
ENSSSCG00000013783
ENSSSCG00000005379
ENSSSCG00000013784
ENSSSCG00000005378
ENSSSCG00000013786
ENSSSCG00000005382
ENSSSCG00000005383
ENSSSCG00000005381
ENSSSCG00000005386
ENSSSCG00000005384
ENSSSCG00000005385
ENSSSCG00000010772
ENSSSCG00000025179
ENSSSCG00000023036
ENSSSCG00000010773
ENSSSCG00000010774
ENSSSCG00000024564
ENSSSCG00000024563
ENSSSCG00000023033
ENSSSCG00000025176
ENSSSCG00000025173
ENSSSCG00000005367
ENSSSCG00000005366
ENSSSCG00000005368
ENSSSCG00000005370
ENSSSCG00000005373
ENSSSCG00000005375
ENSSSCG00000005376
ENSSSCG00000024556
ENSSSCG00000023026
ENSSSCG00000024555
ENSSSCG00000023027
ENSSSCG00000023022
ENSSSCG00000024550
ENSSSCG00000025165
ENSSSCG00000025164
ENSSSCG00000025160
ENSSSCG00000014897
ENSSSCG00000013766
ENSSSCG00000014899
ENSSSCG00000013763
ENSSSCG00000014898
ENSSSCG00000013764
ENSSSCG00000005358
ENSSSCG00000014893
ENSSSCG00000013761
ENSSSCG00000014892
ENSSSCG00000013762
ENSSSCG00000005355
ENSSSCG00000013760
ENSSSCG00000005364
ENSSSCG00000006098
ENSSSCG00000010797
ENSSSCG00000006096
ENSSSCG00000010799
ENSSSCG00000006095
ENSSSCG00000005361
ENSSSCG00000006090
ENSSSCG00000010790
ENSSSCG00000023010
ENSSSCG00000010791
ENSSSCG00000010793
ENSSSCG00000006093
ENSSSCG00000023017
ENSSSCG00000010794
ENSSSCG00000006092
ENSSSCG00000010795
ENSSSCG00000010796
ENSSSCG00000025152
ENSSSCG00000025151
ENSSSCG00000013778
ENSSSCG00000013779
ENSSSCG00000005349
ENSSSCG00000013774
ENSSSCG00000013775
ENSSSCG00000013776
ENSSSCG00000005344
ENSSSCG00000013771
ENSSSCG00000005347
ENSSSCG00000013772
ENSSSCG00000013773
ENSSSCG00000006084
ENSSSCG00000005354
ENSSSCG00000024536
ENSSSCG00000006088
ENSSSCG00000025146
ENSSSCG00000006081
ENSSSCG00000023004
ENSSSCG00000006083
ENSSSCG00000023005
ENSSSCG00000024532
ENSSSCG00000025145
ENSSSCG00000006082
ENSSSCG00000025248
ENSSSCG00000008642
ENSSSCG00000030498
ENSSSCG00000008640
ENSSSCG00000006061
ENSSSCG00000025245
ENSSSCG00000012927
ENSSSCG00000006065
ENSSSCG00000012926
ENSSSCG00000006062
ENSSSCG00000012925
ENSSSCG00000006063
ENSSSCG00000030491
ENSSSCG00000006069
ENSSSCG00000030497
ENSSSCG00000006066
ENSSSCG00000012920
ENSSSCG00000007502
ENSSSCG00000006059
ENSSSCG00000007503
ENSSSCG00000007504
ENSSSCG00000015933
ENSSSCG00000007507
ENSSSCG00000015935
ENSSSCG00000008639
ENSSSCG00000007508
ENSSSCG00000015934
ENSSSCG00000007509
ENSSSCG00000015937
ENSSSCG00000028919
ENSSSCG00000025252
ENSSSCG00000008637
ENSSSCG00000015936
ENSSSCG00000008638
ENSSSCG00000008635
ENSSSCG00000015938
ENSSSCG00000008633
ENSSSCG00000026700
ENSSSCG00000006070
ENSSSCG00000025256
ENSSSCG00000006073
ENSSSCG00000012914
ENSSSCG00000026707
ENSSSCG00000012913
ENSSSCG00000012916
ENSSSCG00000012910
ENSSSCG00000007521
ENSSSCG00000006078
ENSSSCG00000007520
ENSSSCG00000006079
ENSSSCG00000012912
ENSSSCG00000012911
ENSSSCG00000028922
ENSSSCG00000007513
ENSSSCG00000007514
ENSSSCG00000028924
ENSSSCG00000028923
ENSSSCG00000012917
ENSSSCG00000007517
ENSSSCG00000012918
ENSSSCG00000028920
ENSSSCG00000007516
ENSSSCG00000008648
ENSSSCG00000025264
ENSSSCG00000015924
ENSSSCG00000015923
ENSSSCG00000008644
ENSSSCG00000028925
ENSSSCG00000008645
ENSSSCG00000008646
ENSSSCG00000008647
ENSSSCG00000025223
ENSSSCG00000012940
ENSSSCG00000012944
ENSSSCG00000012943
ENSSSCG00000008619
ENSSSCG00000006039
ENSSSCG00000006038
ENSSSCG00000006037
ENSSSCG00000015917
ENSSSCG00000008614
ENSSSCG00000015913
ENSSSCG00000008617
ENSSSCG00000025231
ENSSSCG00000025235
ENSSSCG00000025238
ENSSSCG00000015909
ENSSSCG00000025237
ENSSSCG00000008631
ENSSSCG00000012931
ENSSSCG00000012934
ENSSSCG00000006058
ENSSSCG00000012933
ENSSSCG00000006051
ENSSSCG00000006052
ENSSSCG00000006054
ENSSSCG00000012939
ENSSSCG00000028900
ENSSSCG00000006049
ENSSSCG00000006048
ENSSSCG00000028902
ENSSSCG00000015908
ENSSSCG00000028904
ENSSSCG00000028906
ENSSSCG00000008624
ENSSSCG00000028908
ENSSSCG00000025241
ENSSSCG00000025240
ENSSSCG00000008629
ENSSSCG00000012969
ENSSSCG00000007550
ENSSSCG00000006025
ENSSSCG00000012966
ENSSSCG00000006024
ENSSSCG00000025208
ENSSSCG00000012967
ENSSSCG00000006023
ENSSSCG00000030451
ENSSSCG00000012965
ENSSSCG00000007554
ENSSSCG00000025203
ENSSSCG00000012963
ENSSSCG00000030455
ENSSSCG00000025206
ENSSSCG00000012961
ENSSSCG00000026731
ENSSSCG00000025200
ENSSSCG00000025201
ENSSSCG00000025202
ENSSSCG00000013719
ENSSSCG00000013717
ENSSSCG00000013715
ENSSSCG00000006017
ENSSSCG00000007544
ENSSSCG00000015972
ENSSSCG00000005404
ENSSSCG00000015973
ENSSSCG00000005403
ENSSSCG00000006016
ENSSSCG00000007546
ENSSSCG00000015976
ENSSSCG00000012957
ENSSSCG00000007560
ENSSSCG00000030460
ENSSSCG00000006034
ENSSSCG00000012953
ENSSSCG00000006033
ENSSSCG00000012954
ENSSSCG00000007565
ENSSSCG00000025218
ENSSSCG00000012955
ENSSSCG00000012956
ENSSSCG00000026749
ENSSSCG00000007563
ENSSSCG00000025216
ENSSSCG00000025217
ENSSSCG00000012950
ENSSSCG00000030468
ENSSSCG00000026746
ENSSSCG00000025215
ENSSSCG00000030467
ENSSSCG00000030469
ENSSSCG00000026742
ENSSSCG00000025211
ENSSSCG00000026741
ENSSSCG00000008605
ENSSSCG00000008604
ENSSSCG00000008601
ENSSSCG00000008600
ENSSSCG00000008602
ENSSSCG00000015961
ENSSSCG00000007558
ENSSSCG00000015962
ENSSSCG00000007557
ENSSSCG00000007556
ENSSSCG00000006029
ENSSSCG00000015965
ENSSSCG00000008608
ENSSSCG00000015963
ENSSSCG00000015964
ENSSSCG00000007559
ENSSSCG00000012988
ENSSSCG00000006002
ENSSSCG00000007530
ENSSSCG00000006001
ENSSSCG00000026715
ENSSSCG00000007531
ENSSSCG00000006000
ENSSSCG00000026714
ENSSSCG00000026719
ENSSSCG00000012980
ENSSSCG00000012981
ENSSSCG00000012984
ENSSSCG00000026713
ENSSSCG00000012985
ENSSSCG00000030478
ENSSSCG00000012982
ENSSSCG00000012983
ENSSSCG00000026710
ENSSSCG00000015958
ENSSSCG00000015959
ENSSSCG00000015952
ENSSSCG00000007527
ENSSSCG00000007529
ENSSSCG00000015955
ENSSSCG00000007528
ENSSSCG00000007522
ENSSSCG00000007525
ENSSSCG00000015951
ENSSSCG00000007524
ENSSSCG00000012975
ENSSSCG00000030484
ENSSSCG00000030483
ENSSSCG00000007543
ENSSSCG00000006014
ENSSSCG00000007540
ENSSSCG00000012978
ENSSSCG00000007541
ENSSSCG00000012979
ENSSSCG00000030480
ENSSSCG00000026729
ENSSSCG00000012971
ENSSSCG00000030488
ENSSSCG00000026722
ENSSSCG00000030487
ENSSSCG00000026721
ENSSSCG00000012973
ENSSSCG00000026724
ENSSSCG00000015947
ENSSSCG00000015948
ENSSSCG00000015945
ENSSSCG00000015943
ENSSSCG00000015944
ENSSSCG00000028998
ENSSSCG00000014800
ENSSSCG00000028995
ENSSSCG00000014806
ENSSSCG00000026781
ENSSSCG00000014803
ENSSSCG00000014804
ENSSSCG00000014802
ENSSSCG00000026777
ENSSSCG00000030413
ENSSSCG00000026772
ENSSSCG00000007590
ENSSSCG00000030415
ENSSSCG00000007594
ENSSSCG00000007599
ENSSSCG00000026793
ENSSSCG00000030421
ENSSSCG00000026787
ENSSSCG00000026785
ENSSSCG00000030428
ENSSSCG00000030425
ENSSSCG00000030426
ENSSSCG00000026784
ENSSSCG00000030420
ENSSSCG00000015999
ENSSSCG00000028973
ENSSSCG00000015997
ENSSSCG00000015996
ENSSSCG00000028974
ENSSSCG00000007568
ENSSSCG00000007567
ENSSSCG00000030438
ENSSSCG00000030439
ENSSSCG00000026753
ENSSSCG00000011411
ENSSSCG00000030432
ENSSSCG00000026754
ENSSSCG00000011412
ENSSSCG00000011410
ENSSSCG00000030435
ENSSSCG00000011415
ENSSSCG00000007576
ENSSSCG00000007575
ENSSSCG00000011413
ENSSSCG00000011414
ENSSSCG00000030431
ENSSSCG00000007572
ENSSSCG00000028980
ENSSSCG00000028981
ENSSSCG00000011417
ENSSSCG00000028982
ENSSSCG00000015986
ENSSSCG00000015985
ENSSSCG00000015988
ENSSSCG00000015987
ENSSSCG00000015982
ENSSSCG00000007577
ENSSSCG00000026761
ENSSSCG00000011400
ENSSSCG00000030443
ENSSSCG00000030444
ENSSSCG00000011402
ENSSSCG00000007585
ENSSSCG00000011403
ENSSSCG00000011404
ENSSSCG00000011405
ENSSSCG00000007586
ENSSSCG00000028992
ENSSSCG00000011406
ENSSSCG00000011407
ENSSSCG00000007580
ENSSSCG00000011409
ENSSSCG00000003106
ENSSSCG00000028958
ENSSSCG00000008678
ENSSSCG00000003103
ENSSSCG00000008677
ENSSSCG00000003100
ENSSSCG00000028952
ENSSSCG00000003109
ENSSSCG00000003108
ENSSSCG00000028960
ENSSSCG00000008686
ENSSSCG00000008687
ENSSSCG00000008681
ENSSSCG00000008682
ENSSSCG00000003112
ENSSSCG00000003111
ENSSSCG00000003114
ENSSSCG00000003113
ENSSSCG00000028968
ENSSSCG00000028964
ENSSSCG00000028971
ENSSSCG00000008690
ENSSSCG00000008697
ENSSSCG00000008698
ENSSSCG00000008695
ENSSSCG00000003120
ENSSSCG00000003121
ENSSSCG00000008694
ENSSSCG00000008691
ENSSSCG00000008692
ENSSSCG00000008659
ENSSSCG00000028932
ENSSSCG00000028934
ENSSSCG00000012902
ENSSSCG00000012903
ENSSSCG00000012904
ENSSSCG00000012905
ENSSSCG00000026799
ENSSSCG00000026798
ENSSSCG00000028949
ENSSSCG00000008668
ENSSSCG00000028947
ENSSSCG00000030408
ENSSSCG00000028943
ENSSSCG00000030405
ENSSSCG00000030404
ENSSSCG00000008675
ENSSSCG00000008676
ENSSSCG00000005286
ENSSSCG00000005288
ENSSSCG00000005284
ENSSSCG00000011369
ENSSSCG00000022323
ENSSSCG00000022324
ENSSSCG00000011367
ENSSSCG00000003143
ENSSSCG00000024465
ENSSSCG00000011368
ENSSSCG00000024462
ENSSSCG00000003141
ENSSSCG00000024463
ENSSSCG00000030600
ENSSSCG00000011366
ENSSSCG00000011363
ENSSSCG00000030602
ENSSSCG00000011364
ENSSSCG00000030603
ENSSSCG00000011361
ENSSSCG00000011371
ENSSSCG00000003139
ENSSSCG00000030605
ENSSSCG00000011370
ENSSSCG00000030608
ENSSSCG00000003137
ENSSSCG00000003138
ENSSSCG00000001930
ENSSSCG00000014979
ENSSSCG00000003135
ENSSSCG00000003136
ENSSSCG00000024470
ENSSSCG00000014978
ENSSSCG00000003134
ENSSSCG00000014976
ENSSSCG00000005278
ENSSSCG00000001931
ENSSSCG00000014972
ENSSSCG00000014970
ENSSSCG00000001934
ENSSSCG00000005277
ENSSSCG00000005276
ENSSSCG00000005273
ENSSSCG00000022312
ENSSSCG00000005272
ENSSSCG00000005271
ENSSSCG00000022310
ENSSSCG00000011377
ENSSSCG00000022317
ENSSSCG00000024453
ENSSSCG00000011378
ENSSSCG00000003132
ENSSSCG00000011379
ENSSSCG00000011372
ENSSSCG00000011373
ENSSSCG00000024457
ENSSSCG00000022318
ENSSSCG00000026596
ENSSSCG00000011375
ENSSSCG00000011382
ENSSSCG00000003128
ENSSSCG00000014988
ENSSSCG00000014989
ENSSSCG00000014985
ENSSSCG00000001927
ENSSSCG00000014986
ENSSSCG00000001924
ENSSSCG00000001925
ENSSSCG00000005269
ENSSSCG00000014980
ENSSSCG00000001922
ENSSSCG00000005267
ENSSSCG00000001921
ENSSSCG00000022343
ENSSSCG00000001918
ENSSSCG00000022344
ENSSSCG00000011347
ENSSSCG00000003161
ENSSSCG00000011342
ENSSSCG00000024488
ENSSSCG00000003165
ENSSSCG00000022348
ENSSSCG00000024484
ENSSSCG00000024485
ENSSSCG00000024494
ENSSSCG00000003157
ENSSSCG00000003158
ENSSSCG00000001016
ENSSSCG00000014999
ENSSSCG00000003155
ENSSSCG00000003156
ENSSSCG00000001010
ENSSSCG00000001011
ENSSSCG00000001910
ENSSSCG00000001912
ENSSSCG00000014997
ENSSSCG00000001913
ENSSSCG00000014998
ENSSSCG00000001914
ENSSSCG00000001916
ENSSSCG00000011359
ENSSSCG00000001907
ENSSSCG00000022333
ENSSSCG00000022331
ENSSSCG00000005297
ENSSSCG00000011350
ENSSSCG00000011351
ENSSSCG00000024479
ENSSSCG00000003150
ENSSSCG00000011353
ENSSSCG00000005291
ENSSSCG00000022338
ENSSSCG00000003152
ENSSSCG00000011355
ENSSSCG00000011356
ENSSSCG00000003154
ENSSSCG00000024476
ENSSSCG00000011357
ENSSSCG00000003153
ENSSSCG00000001005
ENSSSCG00000003144
ENSSSCG00000024480
ENSSSCG00000001006
ENSSSCG00000003145
ENSSSCG00000003146
ENSSSCG00000024482
ENSSSCG00000001004
ENSSSCG00000003147
ENSSSCG00000003148
ENSSSCG00000001000
ENSSSCG00000001900
ENSSSCG00000001901
ENSSSCG00000001009
ENSSSCG00000001904
ENSSSCG00000001903
ENSSSCG00000011324
ENSSSCG00000003187
ENSSSCG00000011322
ENSSSCG00000003182
ENSSSCG00000003183
ENSSSCG00000001041
ENSSSCG00000022362
ENSSSCG00000022361
ENSSSCG00000022364
ENSSSCG00000028794
ENSSSCG00000011329
ENSSSCG00000011326
ENSSSCG00000028790
ENSSSCG00000028785
ENSSSCG00000028786
ENSSSCG00000022370
ENSSSCG00000028788
ENSSSCG00000001977
ENSSSCG00000001033
ENSSSCG00000001971
ENSSSCG00000001974
ENSSSCG00000001973
ENSSSCG00000014935
ENSSSCG00000001039
ENSSSCG00000014934
ENSSSCG00000003178
ENSSSCG00000001970
ENSSSCG00000001038
ENSSSCG00000014933
ENSSSCG00000011333
ENSSSCG00000024495
ENSSSCG00000011332
ENSSSCG00000024498
ENSSSCG00000022359
ENSSSCG00000001030
ENSSSCG00000011331
ENSSSCG00000028784
ENSSSCG00000022353
ENSSSCG00000022351
ENSSSCG00000010603
ENSSSCG00000022357
ENSSSCG00000010604
ENSSSCG00000011336
ENSSSCG00000010605
ENSSSCG00000010606
ENSSSCG00000010608
ENSSSCG00000014943
ENSSSCG00000001966
ENSSSCG00000001024
ENSSSCG00000014949
ENSSSCG00000001963
ENSSSCG00000014948
ENSSSCG00000001022
ENSSSCG00000001021
ENSSSCG00000001960
ENSSSCG00000014945
ENSSSCG00000003167
ENSSSCG00000001027
ENSSSCG00000003166
ENSSSCG00000001026
ENSSSCG00000003169
ENSSSCG00000001025
ENSSSCG00000003168
ENSSSCG00000001061
ENSSSCG00000001062
ENSSSCG00000001063
ENSSSCG00000001064
ENSSSCG00000011302
ENSSSCG00000011301
ENSSSCG00000011300
ENSSSCG00000022387
ENSSSCG00000011304
ENSSSCG00000011308
ENSSSCG00000022390
ENSSSCG00000001956
ENSSSCG00000001955
ENSSSCG00000001958
ENSSSCG00000001959
ENSSSCG00000014956
ENSSSCG00000014955
ENSSSCG00000003199
ENSSSCG00000001950
ENSSSCG00000001054
ENSSSCG00000001057
ENSSSCG00000001952
ENSSSCG00000001056
ENSSSCG00000001951
ENSSSCG00000001053
ENSSSCG00000001050
ENSSSCG00000003193
ENSSSCG00000003194
ENSSSCG00000003195
ENSSSCG00000003196
ENSSSCG00000011313
ENSSSCG00000003197
ENSSSCG00000011312
ENSSSCG00000003198
ENSSSCG00000011314
ENSSSCG00000011317
ENSSSCG00000022373
ENSSSCG00000014961
ENSSSCG00000001943
ENSSSCG00000014960
ENSSSCG00000022380
ENSSSCG00000014965
ENSSSCG00000001947
ENSSSCG00000001946
ENSSSCG00000014967
ENSSSCG00000003189
ENSSSCG00000001049
ENSSSCG00000014966
ENSSSCG00000014969
ENSSSCG00000001046
ENSSSCG00000013849
ENSSSCG00000013848
ENSSSCG00000029874
ENSSSCG00000029875
ENSSSCG00000029876
ENSSSCG00000029877
ENSSSCG00000029882
ENSSSCG00000029881
ENSSSCG00000010635
ENSSSCG00000010637
ENSSSCG00000029880
ENSSSCG00000010638
ENSSSCG00000012897
ENSSSCG00000012896
ENSSSCG00000012893
ENSSSCG00000010631
ENSSSCG00000012890
ENSSSCG00000025076
ENSSSCG00000013856
ENSSSCG00000013855
ENSSSCG00000013858
ENSSSCG00000029864
ENSSSCG00000022394
ENSSSCG00000010645
ENSSSCG00000010644
ENSSSCG00000022396
ENSSSCG00000022398
ENSSSCG00000010648
ENSSSCG00000010640
ENSSSCG00000025067
ENSSSCG00000013869
ENSSSCG00000013867
ENSSSCG00000013861
ENSSSCG00000005215
ENSSSCG00000005212
ENSSSCG00000029899
ENSSSCG00000005219
ENSSSCG00000013864
ENSSSCG00000013863
ENSSSCG00000005217
ENSSSCG00000013862
ENSSSCG00000012878
ENSSSCG00000005222
ENSSSCG00000024404
ENSSSCG00000024405
ENSSSCG00000005220
ENSSSCG00000010613
ENSSSCG00000024400
ENSSSCG00000024403
ENSSSCG00000012875
ENSSSCG00000012874
ENSSSCG00000013878
ENSSSCG00000025092
ENSSSCG00000013879
ENSSSCG00000025096
ENSSSCG00000025097
ENSSSCG00000005203
ENSSSCG00000029885
ENSSSCG00000005204
ENSSSCG00000013871
ENSSSCG00000029886
ENSSSCG00000005205
ENSSSCG00000013874
ENSSSCG00000013873
ENSSSCG00000005207
ENSSSCG00000010629
ENSSSCG00000029889
ENSSSCG00000005208
ENSSSCG00000013875
ENSSSCG00000010628
ENSSSCG00000012887
ENSSSCG00000010627
ENSSSCG00000010626
ENSSSCG00000012889
ENSSSCG00000010625
ENSSSCG00000010624
ENSSSCG00000029894
ENSSSCG00000010621
ENSSSCG00000010620
ENSSSCG00000025089
ENSSSCG00000012886
ENSSSCG00000012885
ENSSSCG00000013886
ENSSSCG00000013884
ENSSSCG00000013885
ENSSSCG00000013882
ENSSSCG00000005236
ENSSSCG00000013883
ENSSSCG00000005235
ENSSSCG00000025041
ENSSSCG00000013888
ENSSSCG00000025038
ENSSSCG00000025039
ENSSSCG00000025034
ENSSSCG00000010672
ENSSSCG00000024422
ENSSSCG00000010674
ENSSSCG00000024424
ENSSSCG00000005243
ENSSSCG00000010676
ENSSSCG00000005241
ENSSSCG00000010678
ENSSSCG00000010679
ENSSSCG00000005240
ENSSSCG00000013895
ENSSSCG00000005227
ENSSSCG00000013896
ENSSSCG00000013897
ENSSSCG00000005229
ENSSSCG00000013891
ENSSSCG00000013892
ENSSSCG00000013893
ENSSSCG00000025029
ENSSSCG00000010681
ENSSSCG00000010682
ENSSSCG00000025027
ENSSSCG00000025028
ENSSSCG00000010680
ENSSSCG00000025025
ENSSSCG00000010685
ENSSSCG00000024413
ENSSSCG00000010686
ENSSSCG00000024412
ENSSSCG00000025023
ENSSSCG00000010683
ENSSSCG00000024411
ENSSSCG00000010684
ENSSSCG00000024418
ENSSSCG00000005232
ENSSSCG00000010687
ENSSSCG00000010688
ENSSSCG00000024419
ENSSSCG00000025060
ENSSSCG00000011390
ENSSSCG00000011391
ENSSSCG00000011392
ENSSSCG00000011393
ENSSSCG00000024445
ENSSSCG00000010650
ENSSSCG00000011384
ENSSSCG00000024444
ENSSSCG00000025057
ENSSSCG00000010651
ENSSSCG00000025058
ENSSSCG00000010652
ENSSSCG00000011386
ENSSSCG00000010653
ENSSSCG00000011385
ENSSSCG00000011388
ENSSSCG00000011387
ENSSSCG00000011389
ENSSSCG00000005260
ENSSSCG00000010654
ENSSSCG00000005264
ENSSSCG00000005245
ENSSSCG00000005247
ENSSSCG00000005249
ENSSSCG00000025053
ENSSSCG00000011397
ENSSSCG00000024434
ENSSSCG00000011395
ENSSSCG00000010662
ENSSSCG00000011394
ENSSSCG00000024432
ENSSSCG00000024431
ENSSSCG00000024430
ENSSSCG00000025049
ENSSSCG00000011399
ENSSSCG00000011398
ENSSSCG00000005250
ENSSSCG00000010669
ENSSSCG00000005252
ENSSSCG00000024439
ENSSSCG00000010665
ENSSSCG00000005255
ENSSSCG00000024437
ENSSSCG00000025109
ENSSSCG00000025108
ENSSSCG00000012823
ENSSSCG00000012822
ENSSSCG00000012828
ENSSSCG00000012825
ENSSSCG00000025105
ENSSSCG00000025106
ENSSSCG00000012829
ENSSSCG00000029901
ENSSSCG00000012811
ENSSSCG00000012813
ENSSSCG00000012817
ENSSSCG00000012816
ENSSSCG00000025114
ENSSSCG00000025117
ENSSSCG00000025116
ENSSSCG00000025115
ENSSSCG00000008501
ENSSSCG00000029918
ENSSSCG00000008503
ENSSSCG00000029915
ENSSSCG00000008504
ENSSSCG00000029916
ENSSSCG00000025120
ENSSSCG00000025121
ENSSSCG00000008508
ENSSSCG00000012818
ENSSSCG00000012806
ENSSSCG00000008522
ENSSSCG00000025126
ENSSSCG00000025122
ENSSSCG00000008518
ENSSSCG00000008516
ENSSSCG00000008517
ENSSSCG00000008515
ENSSSCG00000008512
ENSSSCG00000008513
ENSSSCG00000029924
ENSSSCG00000029920
ENSSSCG00000012808
ENSSSCG00000010699
ENSSSCG00000010698
ENSSSCG00000010692
ENSSSCG00000010690
ENSSSCG00000025136
ENSSSCG00000025135
ENSSSCG00000025134
ENSSSCG00000025133
ENSSSCG00000028809
ENSSSCG00000008529
ENSSSCG00000028806
ENSSSCG00000029935
ENSSSCG00000028803
ENSSSCG00000029933
ENSSSCG00000012862
ENSSSCG00000030597
ENSSSCG00000030596
ENSSSCG00000030591
ENSSSCG00000012869
ENSSSCG00000029945
ENSSSCG00000007401
ENSSSCG00000029944
ENSSSCG00000029949
ENSSSCG00000012850
ENSSSCG00000012853
ENSSSCG00000026602
ENSSSCG00000007421
ENSSSCG00000007422
ENSSSCG00000012856
ENSSSCG00000026607
ENSSSCG00000012857
ENSSSCG00000026606
ENSSSCG00000012859
ENSSSCG00000026608
ENSSSCG00000012841
ENSSSCG00000030578
ENSSSCG00000012842
ENSSSCG00000030577
ENSSSCG00000026612
ENSSSCG00000012840
ENSSSCG00000012849
ENSSSCG00000012847
ENSSSCG00000026619
ENSSSCG00000026618
ENSSSCG00000007430
ENSSSCG00000012846
ENSSSCG00000026617
ENSSSCG00000007431
ENSSSCG00000012843
ENSSSCG00000007432
ENSSSCG00000012844
ENSSSCG00000007424
ENSSSCG00000029967
ENSSSCG00000007423
ENSSSCG00000007426
ENSSSCG00000007425
ENSSSCG00000013830
ENSSSCG00000007427
ENSSSCG00000029964
ENSSSCG00000013837
ENSSSCG00000013838
ENSSSCG00000013836
ENSSSCG00000030587
ENSSSCG00000026622
ENSSSCG00000030589
ENSSSCG00000026625
ENSSSCG00000012836
ENSSSCG00000012837
ENSSSCG00000007440
ENSSSCG00000029983
ENSSSCG00000012838
ENSSSCG00000030581
ENSSSCG00000029980
ENSSSCG00000012839
ENSSSCG00000030580
ENSSSCG00000012832
ENSSSCG00000030582
ENSSSCG00000026626
ENSSSCG00000030585
ENSSSCG00000007437
ENSSSCG00000029976
ENSSSCG00000007438
ENSSSCG00000013829
ENSSSCG00000014902
ENSSSCG00000008578
ENSSSCG00000014903
ENSSSCG00000008579
ENSSSCG00000014900
ENSSSCG00000014901
ENSSSCG00000014907
ENSSSCG00000014904
ENSSSCG00000014905
ENSSSCG00000028853
ENSSSCG00000028856
ENSSSCG00000028855
ENSSSCG00000007454
ENSSSCG00000007452
ENSSSCG00000007451
ENSSSCG00000008580
ENSSSCG00000030557
ENSSSCG00000008581
ENSSSCG00000014909
ENSSSCG00000014908
ENSSSCG00000008583
ENSSSCG00000030553
ENSSSCG00000008586
ENSSSCG00000026633
ENSSSCG00000008588
ENSSSCG00000026635
ENSSSCG00000008587
ENSSSCG00000026636
ENSSSCG00000008589
ENSSSCG00000026650
ENSSSCG00000028865
ENSSSCG00000028869
ENSSSCG00000007457
ENSSSCG00000028867
ENSSSCG00000007458
ENSSSCG00000007463
ENSSSCG00000030561
ENSSSCG00000026649
ENSSSCG00000007465
ENSSSCG00000007460
ENSSSCG00000028872
ENSSSCG00000008590
ENSSSCG00000007462
ENSSSCG00000008593
ENSSSCG00000026646
ENSSSCG00000030567
ENSSSCG00000008598
ENSSSCG00000026647
ENSSSCG00000030564
ENSSSCG00000026644
ENSSSCG00000030565
ENSSSCG00000026645
ENSSSCG00000001983
ENSSSCG00000001984
ENSSSCG00000014927
ENSSSCG00000001985
ENSSSCG00000014924
ENSSSCG00000014922
ENSSSCG00000028878
ENSSSCG00000014920
ENSSSCG00000007469
ENSSSCG00000014921
ENSSSCG00000028879
ENSSSCG00000001986
ENSSSCG00000028873
ENSSSCG00000001987
ENSSSCG00000001988
ENSSSCG00000028875
ENSSSCG00000007473
ENSSSCG00000028881
ENSSSCG00000007472
ENSSSCG00000028882
ENSSSCG00000028883
ENSSSCG00000007470
ENSSSCG00000007477
ENSSSCG00000007475
ENSSSCG00000007474
ENSSSCG00000026655
ENSSSCG00000026657
ENSSSCG00000030534
ENSSSCG00000030535
ENSSSCG00000026654
ENSSSCG00000014915
ENSSSCG00000026672
ENSSSCG00000014916
ENSSSCG00000014917
ENSSSCG00000001994
ENSSSCG00000001991
ENSSSCG00000001992
ENSSSCG00000014913
ENSSSCG00000001990
ENSSSCG00000007478
ENSSSCG00000028889
ENSSSCG00000028887
ENSSSCG00000028886
ENSSSCG00000001997
ENSSSCG00000007482
ENSSSCG00000007481
ENSSSCG00000007484
ENSSSCG00000028892
ENSSSCG00000030540
ENSSSCG00000007486
ENSSSCG00000007488
ENSSSCG00000007487
ENSSSCG00000030544
ENSSSCG00000030543
ENSSSCG00000030548
ENSSSCG00000014919
ENSSSCG00000026665
ENSSSCG00000030546
ENSSSCG00000030547
ENSSSCG00000026663
ENSSSCG00000028811
ENSSSCG00000028814
ENSSSCG00000028815
ENSSSCG00000003201
ENSSSCG00000008537
ENSSSCG00000003200
ENSSSCG00000008536
ENSSSCG00000030519
ENSSSCG00000003204
ENSSSCG00000026682
ENSSSCG00000030514
ENSSSCG00000026673
ENSSSCG00000030516
ENSSSCG00000008540
ENSSSCG00000030510
ENSSSCG00000008542
ENSSSCG00000026677
ENSSSCG00000007499
ENSSSCG00000007496
ENSSSCG00000007494
ENSSSCG00000007495
ENSSSCG00000007492
ENSSSCG00000007493
ENSSSCG00000003219
ENSSSCG00000028821
ENSSSCG00000003218
ENSSSCG00000028828
ENSSSCG00000008548
ENSSSCG00000003211
ENSSSCG00000008546
ENSSSCG00000028827
ENSSSCG00000008545
ENSSSCG00000003215
ENSSSCG00000026693
ENSSSCG00000003214
ENSSSCG00000030528
ENSSSCG00000003217
ENSSSCG00000030529
ENSSSCG00000008549
ENSSSCG00000003216
ENSSSCG00000008550
ENSSSCG00000030526
ENSSSCG00000026686
ENSSSCG00000030525
ENSSSCG00000008554
ENSSSCG00000008555
ENSSSCG00000026689
ENSSSCG00000030520
ENSSSCG00000008553
ENSSSCG00000003229
ENSSSCG00000008557
ENSSSCG00000008556
ENSSSCG00000008559
ENSSSCG00000003222
ENSSSCG00000008558
ENSSSCG00000003231
ENSSSCG00000026699
ENSSSCG00000008562
ENSSSCG00000026697
ENSSSCG00000028840
ENSSSCG00000003236
ENSSSCG00000030507
ENSSSCG00000003233
ENSSSCG00000008569
ENSSSCG00000008568
ENSSSCG00000008576
ENSSSCG00000022306
ENSSSCG00000008575
ENSSSCG00000022303
ENSSSCG00000008572
ENSSSCG00000008573
ENSSSCG00000022309
ENSSSCG00000030502
ENSSSCG00000008571
ENSSSCG00000022307
ENSSSCG00000028850
ENSSSCG00000022302
ENSSSCG00000022301
ENSSSCG00000022300
ENSSSCG00000028686
ENSSSCG00000004002
ENSSSCG00000011669
ENSSSCG00000022025
ENSSSCG00000011666
ENSSSCG00000004012
ENSSSCG00000028696
ENSSSCG00000004010
ENSSSCG00000022023
ENSSSCG00000011661
ENSSSCG00000011662
ENSSSCG00000028677
ENSSSCG00000028678
ENSSSCG00000028679
ENSSSCG00000011678
ENSSSCG00000011677
ENSSSCG00000011679
ENSSSCG00000028685
ENSSSCG00000022011
ENSSSCG00000028682
ENSSSCG00000011670
ENSSSCG00000011672
ENSSSCG00000024397
ENSSSCG00000011673
ENSSSCG00000024396
ENSSSCG00000011676
ENSSSCG00000022018
ENSSSCG00000011675
ENSSSCG00000024390
ENSSSCG00000011690
ENSSSCG00000024391
ENSSSCG00000024393
ENSSSCG00000028672
ENSSSCG00000028671
ENSSSCG00000022001
ENSSSCG00000028673
ENSSSCG00000022000
ENSSSCG00000022002
ENSSSCG00000011689
ENSSSCG00000022005
ENSSSCG00000022004
ENSSSCG00000011687
ENSSSCG00000024388
ENSSSCG00000011684
ENSSSCG00000024385
ENSSSCG00000011681
ENSSSCG00000024389
ENSSSCG00000024382
ENSSSCG00000024383
ENSSSCG00000028657
ENSSSCG00000028658
ENSSSCG00000028655
ENSSSCG00000028656
ENSSSCG00000028663
ENSSSCG00000028661
ENSSSCG00000005197
ENSSSCG00000011699
ENSSSCG00000005196
ENSSSCG00000005194
ENSSSCG00000005191
ENSSSCG00000011695
ENSSSCG00000011698
ENSSSCG00000024377
ENSSSCG00000005190
ENSSSCG00000011692
ENSSSCG00000004049
ENSSSCG00000004048
ENSSSCG00000004047
ENSSSCG00000013585
ENSSSCG00000013588
ENSSSCG00000013589
ENSSSCG00000024373
ENSSSCG00000030708
ENSSSCG00000030707
ENSSSCG00000030706
ENSSSCG00000030703
ENSSSCG00000023236
ENSSSCG00000023231
ENSSSCG00000024363
ENSSSCG00000005183
ENSSSCG00000004052
ENSSSCG00000005184
ENSSSCG00000004050
ENSSSCG00000004055
ENSSSCG00000023239
ENSSSCG00000005186
ENSSSCG00000004056
ENSSSCG00000013591
ENSSSCG00000004053
ENSSSCG00000013592
ENSSSCG00000013597
ENSSSCG00000013596
ENSSSCG00000013595
ENSSSCG00000005169
ENSSSCG00000004039
ENSSSCG00000013599
ENSSSCG00000013598
ENSSSCG00000024361
ENSSSCG00000024359
ENSSSCG00000023223
ENSSSCG00000026498
ENSSSCG00000005170
ENSSSCG00000023220
ENSSSCG00000024355
ENSSSCG00000005174
ENSSSCG00000005173
ENSSSCG00000005171
ENSSSCG00000005178
ENSSSCG00000004042
ENSSSCG00000005177
ENSSSCG00000004044
ENSSSCG00000023228
ENSSSCG00000004029
ENSSSCG00000013568
ENSSSCG00000004027
ENSSSCG00000013564
ENSSSCG00000004024
ENSSSCG00000024351
ENSSSCG00000013569
ENSSSCG00000024344
ENSSSCG00000024341
ENSSSCG00000030721
ENSSSCG00000023212
ENSSSCG00000023215
ENSSSCG00000026488
ENSSSCG00000004033
ENSSSCG00000023217
ENSSSCG00000023216
ENSSSCG00000013570
ENSSSCG00000005166
ENSSSCG00000023218
ENSSSCG00000004018
ENSSSCG00000013579
ENSSSCG00000004017
ENSSSCG00000013576
ENSSSCG00000028699
ENSSSCG00000028698
ENSSSCG00000013573
ENSSSCG00000013572
ENSSSCG00000024330
ENSSSCG00000030710
ENSSSCG00000030713
ENSSSCG00000023204
ENSSSCG00000026478
ENSSSCG00000026475
ENSSSCG00000004020
ENSSSCG00000013581
ENSSSCG00000013582
ENSSSCG00000004022
ENSSSCG00000005152
ENSSSCG00000005150
ENSSSCG00000010537
ENSSSCG00000010539
ENSSSCG00000024328
ENSSSCG00000024329
ENSSSCG00000012793
ENSSSCG00000012794
ENSSSCG00000012791
ENSSSCG00000010531
ENSSSCG00000023278
ENSSSCG00000012792
ENSSSCG00000010532
ENSSSCG00000023276
ENSSSCG00000004090
ENSSSCG00000023277
ENSSSCG00000012795
ENSSSCG00000004092
ENSSSCG00000024321
ENSSSCG00000012796
ENSSSCG00000004091
ENSSSCG00000023283
ENSSSCG00000013546
ENSSSCG00000010548
ENSSSCG00000010546
ENSSSCG00000004089
ENSSSCG00000022098
ENSSSCG00000010547
ENSSSCG00000010544
ENSSSCG00000004087
ENSSSCG00000024316
ENSSSCG00000022099
ENSSSCG00000024315
ENSSSCG00000010542
ENSSSCG00000024313
ENSSSCG00000010540
ENSSSCG00000023269
ENSSSCG00000024312
ENSSSCG00000010541
ENSSSCG00000024310
ENSSSCG00000023264
ENSSSCG00000023265
ENSSSCG00000023266
ENSSSCG00000023270
ENSSSCG00000023272
ENSSSCG00000013550
ENSSSCG00000005124
ENSSSCG00000005127
ENSSSCG00000013552
ENSSSCG00000005126
ENSSSCG00000013553
ENSSSCG00000013554
ENSSSCG00000013556
ENSSSCG00000005122
ENSSSCG00000024306
ENSSSCG00000010555
ENSSSCG00000004076
ENSSSCG00000024308
ENSSSCG00000004077
ENSSSCG00000022086
ENSSSCG00000023255
ENSSSCG00000024300
ENSSSCG00000004070
ENSSSCG00000010550
ENSSSCG00000023253
ENSSSCG00000010551
ENSSSCG00000010554
ENSSSCG00000023257
ENSSSCG00000023261
ENSSSCG00000013526
ENSSSCG00000013523
ENSSSCG00000022092
ENSSSCG00000013524
ENSSSCG00000022090
ENSSSCG00000013522
ENSSSCG00000022096
ENSSSCG00000010568
ENSSSCG00000005110
ENSSSCG00000010569
ENSSSCG00000022075
ENSSSCG00000010566
ENSSSCG00000005112
ENSSSCG00000004064
ENSSSCG00000022077
ENSSSCG00000004063
ENSSSCG00000010560
ENSSSCG00000010564
ENSSSCG00000023245
ENSSSCG00000010565
ENSSSCG00000023247
ENSSSCG00000010563
ENSSSCG00000023248
ENSSSCG00000025396
ENSSSCG00000025393
ENSSSCG00000025392
ENSSSCG00000025390
ENSSSCG00000013538
ENSSSCG00000013539
ENSSSCG00000013532
ENSSSCG00000005106
ENSSSCG00000013533
ENSSSCG00000022080
ENSSSCG00000013534
ENSSSCG00000005103
ENSSSCG00000004059
ENSSSCG00000005102
ENSSSCG00000005105
ENSSSCG00000005104
ENSSSCG00000004058
ENSSSCG00000012754
ENSSSCG00000012758
ENSSSCG00000012757
ENSSSCG00000022069
ENSSSCG00000022066
ENSSSCG00000012759
ENSSSCG00000022073
ENSSSCG00000022072
ENSSSCG00000013500
ENSSSCG00000008921
ENSSSCG00000013503
ENSSSCG00000013509
ENSSSCG00000008923
ENSSSCG00000013508
ENSSSCG00000008924
ENSSSCG00000013507
ENSSSCG00000012767
ENSSSCG00000012766
ENSSSCG00000022058
ENSSSCG00000012768
ENSSSCG00000010504
ENSSSCG00000010503
ENSSSCG00000022053
ENSSSCG00000010502
ENSSSCG00000022061
ENSSSCG00000008919
ENSSSCG00000013511
ENSSSCG00000013510
ENSSSCG00000010508
ENSSSCG00000010509
ENSSSCG00000013517
ENSSSCG00000008913
ENSSSCG00000008915
ENSSSCG00000023298
ENSSSCG00000023297
ENSSSCG00000023296
ENSSSCG00000012772
ENSSSCG00000012770
ENSSSCG00000010511
ENSSSCG00000010514
ENSSSCG00000010513
ENSSSCG00000022048
ENSSSCG00000012779
ENSSSCG00000010518
ENSSSCG00000010517
ENSSSCG00000010519
ENSSSCG00000008909
ENSSSCG00000008903
ENSSSCG00000008901
ENSSSCG00000008902
ENSSSCG00000008900
ENSSSCG00000012785
ENSSSCG00000012784
ENSSSCG00000012787
ENSSSCG00000023288
ENSSSCG00000010521
ENSSSCG00000012780
ENSSSCG00000010520
ENSSSCG00000023289
ENSSSCG00000012783
ENSSSCG00000010525
ENSSSCG00000022031
ENSSSCG00000010524
ENSSSCG00000022032
ENSSSCG00000010523
ENSSSCG00000022033
ENSSSCG00000012789
ENSSSCG00000010529
ENSSSCG00000010528
ENSSSCG00000010526
ENSSSCG00000012790
ENSSSCG00000015737
ENSSSCG00000008835
ENSSSCG00000008833
ENSSSCG00000008832
ENSSSCG00000008831
ENSSSCG00000015730
ENSSSCG00000007307
ENSSSCG00000015733
ENSSSCG00000007306
ENSSSCG00000007309
ENSSSCG00000008839
ENSSSCG00000015735
ENSSSCG00000007308
ENSSSCG00000006263
ENSSSCG00000006261
ENSSSCG00000012727
ENSSSCG00000006260
ENSSSCG00000007312
ENSSSCG00000025445
ENSSSCG00000030697
ENSSSCG00000025447
ENSSSCG00000030696
ENSSSCG00000025448
ENSSSCG00000025460
ENSSSCG00000008842
ENSSSCG00000008845
ENSSSCG00000015729
ENSSSCG00000008844
ENSSSCG00000015720
ENSSSCG00000007315
ENSSSCG00000007314
ENSSSCG00000015721
ENSSSCG00000006274
ENSSSCG00000012718
ENSSSCG00000006276
ENSSSCG00000026506
ENSSSCG00000007322
ENSSSCG00000026505
ENSSSCG00000007323
ENSSSCG00000026507
ENSSSCG00000026502
ENSSSCG00000008852
ENSSSCG00000026503
ENSSSCG00000025457
ENSSSCG00000025454
ENSSSCG00000025455
ENSSSCG00000015718
ENSSSCG00000008816
ENSSSCG00000015710
ENSSSCG00000006239
ENSSSCG00000015712
ENSSSCG00000006237
ENSSSCG00000006235
ENSSSCG00000006236
ENSSSCG00000012746
ENSSSCG00000025428
ENSSSCG00000012744
ENSSSCG00000006242
ENSSSCG00000006240
ENSSSCG00000025422
ENSSSCG00000012742
ENSSSCG00000025423
ENSSSCG00000012743
ENSSSCG00000025425
ENSSSCG00000012741
ENSSSCG00000008821
ENSSSCG00000015709
ENSSSCG00000008820
ENSSSCG00000025440
ENSSSCG00000008826
ENSSSCG00000008829
ENSSSCG00000008828
ENSSSCG00000006247
ENSSSCG00000006249
ENSSSCG00000006256
ENSSSCG00000012739
ENSSSCG00000006252
ENSSSCG00000006251
ENSSSCG00000025430
ENSSSCG00000012730
ENSSSCG00000025437
ENSSSCG00000012731
ENSSSCG00000025434
ENSSSCG00000012732
ENSSSCG00000025492
ENSSSCG00000008877
ENSSSCG00000008878
ENSSSCG00000010581
ENSSSCG00000008881
ENSSSCG00000010585
ENSSSCG00000025486
ENSSSCG00000010584
ENSSSCG00000010587
ENSSSCG00000025488
ENSSSCG00000010586
ENSSSCG00000010589
ENSSSCG00000010588
ENSSSCG00000008887
ENSSSCG00000008888
ENSSSCG00000008893
ENSSSCG00000010571
ENSSSCG00000010570
ENSSSCG00000008890
ENSSSCG00000010576
ENSSSCG00000025499
ENSSSCG00000010575
ENSSSCG00000010574
ENSSSCG00000010573
ENSSSCG00000010579
ENSSSCG00000008854
ENSSSCG00000009988
ENSSSCG00000025470
ENSSSCG00000008857
ENSSSCG00000025472
ENSSSCG00000008858
ENSSSCG00000025473
ENSSSCG00000025464
ENSSSCG00000025463
ENSSSCG00000009994
ENSSSCG00000025467
ENSSSCG00000012703
ENSSSCG00000006288
ENSSSCG00000006286
ENSSSCG00000006287
ENSSSCG00000006284
ENSSSCG00000006285
ENSSSCG00000006283
ENSSSCG00000009999
ENSSSCG00000008866
ENSSSCG00000009998
ENSSSCG00000008867
ENSSSCG00000009997
ENSSSCG00000006290
ENSSSCG00000008870
ENSSSCG00000010594
ENSSSCG00000010593
ENSSSCG00000008874
ENSSSCG00000010592
ENSSSCG00000008873
ENSSSCG00000025478
ENSSSCG00000006297
ENSSSCG00000006296
ENSSSCG00000010599
ENSSSCG00000007395
ENSSSCG00000009974
ENSSSCG00000009973
ENSSSCG00000009972
ENSSSCG00000009971
ENSSSCG00000007391
ENSSSCG00000026576
ENSSSCG00000030616
ENSSSCG00000026581
ENSSSCG00000030617
ENSSSCG00000009968
ENSSSCG00000026583
ENSSSCG00000009967
ENSSSCG00000028711
ENSSSCG00000030626
ENSSSCG00000030623
ENSSSCG00000026585
ENSSSCG00000026593
ENSSSCG00000009975
ENSSSCG00000026590
ENSSSCG00000028727
ENSSSCG00000009978
ENSSSCG00000028725
ENSSSCG00000028723
ENSSSCG00000028720
ENSSSCG00000011613
ENSSSCG00000011612
ENSSSCG00000007375
ENSSSCG00000011611
ENSSSCG00000011618
ENSSSCG00000011616
ENSSSCG00000011615
ENSSSCG00000007372
ENSSSCG00000026552
ENSSSCG00000030637
ENSSSCG00000026554
ENSSSCG00000009951
ENSSSCG00000030630
ENSSSCG00000030633
ENSSSCG00000030632
ENSSSCG00000008898
ENSSSCG00000009944
ENSSSCG00000009945
ENSSSCG00000009943
ENSSSCG00000030638
ENSSSCG00000009946
ENSSSCG00000026561
ENSSSCG00000009947
ENSSSCG00000011619
ENSSSCG00000015798
ENSSSCG00000015796
ENSSSCG00000015794
ENSSSCG00000011601
[truncated: 8,591 more rows]

## Sheet: NEWDavid and Panther Notes
DAVID	https://david.ncifcrf.gov/summary.jsp
Panther	http://www.pantherdb.org
